# Supplementary material for: Cyclic Attractors Are Critical for Macrophage Differentiation, Heterogeneity, and Plasticity
Source: Front Mol Biosci. 2022 Apr 11;9:807228. doi: 10.3389/fmolb.2022.807228 (PMC9035596; doi:10.3389/fmolb.2022.807228)
Supplement: Supplementary file 1 [file Table8.CSV]

IFNG_e	GMCSF_e	LPS_e	IC_e	IL1B_e	NECA_e	IL6_e	IL4_e	IL10_e
pro-M1	1	1	1	0	0	0	0	0	0
pro-M2a	0	0	0	0	0	0	0	1	0
pro-M2b	0	0	1	1	1	0	0	0	0
pro-M2c	0	0	0	0	0	0	0	0	1
pro-M2d	0	0	1	0	0	1	1	0	0
mixed	1	0	1	0	0	0	0	1	0
