# Supplementary material for: Cyclic Attractors Are Critical for Macrophage Differentiation, Heterogeneity, and Plasticity
Source: Front Mol Biosci. 2022 Apr 11;9:807228. doi: 10.3389/fmolb.2022.807228 (PMC9035596; doi:10.3389/fmolb.2022.807228)
Supplement: Supplementary file 2 [file Table4.CSV]

labels	rules
M0	!(IL12_out | IL10_out | IL6_out | VEGF_out)
il6	IL6_out & !(IL12_out | IL10_out | VEGF_out)
M1	(IL12_out) & ( IL6_out | STAT1 | STAT5 | NFKB ) & ! (IL10_out | VEGF_out)
M2	(IL10_out | VEGF_out) & ! (IL12_out)
a	(IL10_out & STAT6) & ! ( IL12_out | IL6_out | NFKB | VEGF_out | FCGR)
b	(IL10_out) & (IL6_out) & ! ( STAT6 | VEGF_out | IL12_out)
c	(IL10_out & STAT3_IL10 ) & ! ( IL12_out | IL6_out | NFKB | STAT6 | VEGF_out)
d	(VEGF_out) & ! (IL12_out | IL6_out | NFKB | STAT6 )
M1M2	(IL10_out | VEGF_out) & (IL12_out)
