# Supplementary material for: Cyclic Attractors Are Critical for Macrophage Differentiation, Heterogeneity, and Plasticity
Source: Front Mol Biosci. 2022 Apr 11;9:807228. doi: 10.3389/fmolb.2022.807228 (PMC9035596; doi:10.3389/fmolb.2022.807228)
Supplement: Supplementary file 4 [file Table3.CSV]

targets	factors
STAT1	IFNG_e & ! ((SOCS1 | SOCS3) & ! STAT1)
STAT5	GMCSF_e & ! (STAT3_IL10 | (SOCS1 & ! STAT5))
IL1R	IL1B_e
IL12_out	STAT1 & (STAT5 | NFKB) & ! STAT3_IL10
FCGR	(IC_e & LPS_e) | (IC_e & IL1B_e)
NFKB	(IL1R | TLR4 | FCGR) & ! ( PPARG | STAT3_IL10| KLF4)
VEGF_out	(TLR4 & NECA_e) & ! STAT1
TLR4	LPS_e & ! FCGR
IL6_out	NFKB & STAT3_IL6
KLF4	STAT6
STAT6	IL4_e & ! (SOCS1 & ! STAT6)
IL10_out	(STAT3_IL10 | (PPARG & STAT6) | FCGR) & ! STAT1
SOCS1	STAT1 | STAT5 | STAT6
PPARG	STAT6
STAT3_IL6	IL6R
STAT3_IL10	IL10R & ! FCGR
SOCS3	(STAT1 | STAT3_IL6 | STAT3_IL10 | STAT6) & ! EGFR_e
IL6R	(IL6_e | IL6_out) & !SOCS3
IL10R	IL10_e | IL10_out
IFNG_e	IFNG_e
GMCSF_e	GMCSF_e
IL1B_e	IL1B_e
IC_e	IC_e
LPS_e	LPS_e
NECA_e	NECA_e
EGFR_e	EGFR_e
IL4_e	IL4_e
IL6_e	IL6_e
IL10_e	IL10_e
