# Supplementary material for: Cyclic Attractors Are Critical for Macrophage Differentiation, Heterogeneity, and Plasticity
Source: Front Mol Biosci. 2022 Apr 11;9:807228. doi: 10.3389/fmolb.2022.807228 (PMC9035596; doi:10.3389/fmolb.2022.807228)
Supplement: Supplementary file 5 [file Table9.CSV]

label	pro-M1	pro-M2a	pro-M2b	pro-M2c	pro-M2d	mixed
il6	12	0	0	0	0	0
il6*	2120	0	0	0	0	0
M0	9260	0	0	0	0	647680
M1	926920	0	0	0	0	116352
M1*	94904	0	0	0	0	14720
M2	0	0	861248	0	110592	0
M2*	0	0	0	0	352256	0
M2a	0	1048576	0	0	0	269824
M2b	0	0	704	0	0	0
M2b*	0	0	186624	0	0	0
M2c	15360	0	0	1048576	0	0
M2d	0	0	0	0	40960	0
M2d*	0	0	0	0	544768	0
