# Supplementary material for: Cyclic Attractors Are Critical for Macrophage Differentiation, Heterogeneity, and Plasticity
Source: Front Mol Biosci. 2022 Apr 11;9:807228. doi: 10.3389/fmolb.2022.807228 (PMC9035596; doi:10.3389/fmolb.2022.807228)
Supplement: Supplementary file 6 [file Table7.CSV]

	Gene	Mutant	Effect	References	Simulation
STAT1_0	STAT1	KO	Moreover, similar and dose-dependent suppression of IL-12 production was observed in STAT1-null macrophages treated with IFN-γ/Pam3CSK4 combination (Fig. 1c,d). This was in contrast to the substantial increase of IL-12 production by wild-type macrophages in response to the same treatment. Thus, IFN-γ appears to positively or negatively regulate Pam3CSK4-induced production of inflammatory cytokine…	\cite{Zhao2017}	loss M1 and IL12_out
STAT5_0	STAT5	KO	Further analysis reveals that STAT5 deletion in macrophages leads to enhanced expression of proliferative factors such as Cyp19a1/aromatase and IL-6.	\cite{Caldenhoven1999a}	▼5% M1, ▲2% M2
NFKB_0	NFKB	KO	We also found a major reduction in the anti-inflammatory cytokine IL-10 Secretion of the inflammatory cytokines tumour necrosis factor α, interleukin-6 and monocyte chemoattractant protein-1, which are under NF-κB transcriptional control, was inhibited and mRNA expression for cyclooxygenase-2, an NF-κB target gene, was reduced.	\cite{SJ2002}	▼17% M1, ▲2% M2, ▲IL6_out and IL10_out
STAT6_0	STAT6	KO	the ablation of Stat6 abolishes M2 gene expression. Moreover, published studies have suggested that genetic deletion or pharmacological inhibition of Stat6 dramatically suppresses tumor growth and promotes the antitumor immune responses of macrophages Peritoneal macrophages from sham-operated BALB/c control mice and IL-4Rα−/− mice expressed low levels of SOCS1 mRNA,	\cite{HM2014}	no change M1, ▼8% M2a, ▲5% M2b, ▲9% M2c, ▲3% M2d
SOCS1_0	SOCS1	KO	It appears that SOCS1 regulates specific aspects of M2 activation but not the overall IL-4Rα-dependent program. Importantly, on IL-4 activation, SOCS1 knockdown resulted in a reciprocal up-regulation of SOCS3 mRNA, previously associated with M1 macrophage activation	\cite{HM2014}	▼7% M1, ▲9% M2
PPARG_0	PPARg	KO	Inhibition of PPARγ-dependent gene expression did not block the anti-inflammatory effect of apoptotic neutrophils or synthetic glucocorticoid, but significantly decreased production of IL-10 induced by LPS	\cite{Majai2007}	▼4% M1, ▲2% M2, ▼IL10_out
STAT3_IL6_0	STAT3	KO	CA-LCL-αCD163 inhibited STAT3-regulated gene expression of IL-10, and increased expression of TNFα, thus indicating a pro-inflammatory effect of the drug on human macrophages. This M1-like reprogramming at the mRNA level was confirmed by significantly elevated levels of pro-inflammatory cytokines (IFNγ, IL-12, TNFα, IL-2) in the culture medium.	\cite{Majai2007}	▼5% M1, ▲2% M2
STAT3_IL10_0	STAT3	KO	CA-LCL-αCD163 inhibited STAT3-regulated gene expression of IL-10, and increased expression of TNFα, thus indicating a pro-inflammatory effect of the drug on human macrophages. This M1-like reprogramming at the mRNA level was confirmed by significantly elevated levels of pro-inflammatory cytokines (IFNγ, IL-12, TNFα, IL-2) in the culture medium.	\cite{Majai2007}	▲7% M1, ▼10% M2
SOCS3_0	SOCS3	KO	Functionally, administration of ZA with leptin promoted a synergistic induction of downstream IL-6 production by primary BMMs that was not present in BMMs lacking the long-form leptin receptor (ObRb).	\cite{Rigby2007}	▲6% M1, ▼4% M2
IL10R_0	IL10R	KO	Mφs differentiated from IL-10RB−/− iPSCs lacked IL-10RB mRNA expression, were unable to phosphorylate STAT3, and failed to reduce LPS induced inflammatory cytokines in the presence of exogenous IL-10	\cite{Kim2015}	▲7% M1, ▼10% M2, ▼STAT3_IL10
EGFR_e_0	EGFR	KO	Inhibition or deletion of EGFR led to significantly decreased NF-κB pathway signaling, including the upstream components MyD88, p-IKBK, and p-NFKBIA, as well as decreased RELA nuclear translocation and NF-κB activity.	\cite{Majai2007}	▼7% M1, ▲5% M2, ▼NFKB
STAT1_1	STAT1	OE	Therefore, METTL3 could facilitate IFNγ-STAT1-induced M1 macrophage polarization. Nevertheless, METTL3-STAT1-upregulated cytokines were able to further activate other critical transcriptional factors, which were not methylated by METTL3. For example, TNFα upregulated by STAT1 could subsequently promote NF-κB signaling. Meanwhile, we also observed the inhibitory effect of METTL3 on M2 macrophage p…	\cite{Liu2019}	▲38% M1, ▼50% M2
NFKB_1	NFKB	OE	In nonstimulated macrophages, expression of the major proinflammation genes such as TNFα, IL-1β, and IL-6 was higher in aP2-p65 macrophages compared with the wild-type control macrophages. In contrast, anti-inflammation genes IL-10 and IL-1Ra were overexpressed in aP2-p65 macrophages	\cite{Pascale2009}	▲3% M1, ▲3% M2, ▼IL6_out and IL10_out
STAT6_1	STAT6	OE	The in vitro overexpression of STAT6 substantially promoted the polarization of macrophages to M2 subtype and antagonized ox-LDL-induced cell apoptosis and lipid deposition.	\cite{Gong2017}	▼18% M1, ▲14% M2
IL10_out_1	IL10	OE	IL-10 expression in macrophages enhanced not only the uptake of proinflammatory modified LDL, but also activated the PPARγ-LXR-ABCA1/ABCG1 pathway to transport excess cellular cholesterol from tissue macrophages.	\cite{Han2010}	▼27% M1, ▲27% M2
SOCS3_1	SOCS3	OE	In vitro, SOCS3 overexpression reduced proliferation, IL-6-mediated STAT3 activation and tumor necrosis factor (TNF) α-mediated NF-κB activation.	\cite{J2010}	▼7% M1, ▲6% M2, ▼STAT3_IL6 and NFKB
