# Supplementary material for: Cyclic Attractors Are Critical for Macrophage Differentiation, Heterogeneity, and Plasticity
Source: Front Mol Biosci. 2022 Apr 11;9:807228. doi: 10.3389/fmolb.2022.807228 (PMC9035596; doi:10.3389/fmolb.2022.807228)
Supplement: Supplementary file 7 [file Table2.CSV]

targets	factors
IFNGR	IFNG_e
STAT1	IFNGR & ! SOCS1
CSF2Ra	GMCSF_e
STAT5	CSF2Ra & ! STAT3_IL10
IL1R	IL1B_e | IL1B
IL1B	NFKB
IL12_out	(STAT1 | STAT5 | NFKB) & ! STAT3_IL10
FCGR	(IC_e & LPS_e) | (IC_e & IL1B_e)
NFKB	(IL1R | TLR4 | FCGR) & ! ( PPARG | STAT3_IL10| KLF4 | SOCS1)
ERK	FCGR
VEGF_out	HIF1a
TLR4	LPS_e & ! FCGR
A2aR	NECA
HIF1a	TLR4 & A2aR
IRF3	TLR4
IL6_out	NFKB | STAT3_IL6
KLF4	STAT6
IL4Ra	IL4_e
STAT6	IL4Ra
JMJD3	STAT6 | JMJD3
IRF4	JMJD3
IL10_out	PPARG | STAT6 | STAT3_IL10 | ERK
SOCS1	STAT6
PPARG	STAT6 | PPARG
IL6R	IL6_e | IL6_out
STAT3_IL6	IL6R & ! SOCS3
IL10R	IL10_e | IL10_out
STAT3_IL10	IL10R & ! (FCGR)
SOCS3	STAT3_IL6 | STAT3_IL10
