# Supplementary material for: Cyclic Attractors Are Critical for Macrophage Differentiation, Heterogeneity, and Plasticity
Source: Front Mol Biosci. 2022 Apr 11;9:807228. doi: 10.3389/fmolb.2022.807228 (PMC9035596; doi:10.3389/fmolb.2022.807228)
Supplement: Supplementary file 8 [file Table1.CSV]

Source	Target	Interaction Type	Notes	Bibliography	Latex
EGFR	SOCS3	Negative		DOI: 10.1073/pnas.1315862110 PMID: 24082147	\cite{Wang2013}
ERK	IL-10	Positive		DOI: 10.4049/jimmunol.175.1.469 PMID: 15972681	\cite{Lucas2005a}
FcgR	ERK	Positive		DOI: 10.1074/jbc.M109.037168 PMID: 19996316 DOI: 10.1038/nri2206 PMID: 18064051	\cite{Luo2010}
FCGR	NF-kB	Positive	In palmas's paper this interaction was an inhibition	DOI: 10.4049/jimmunol.182.1.554 PMID: 19109188	\cite{Zhang2009}
FcgR	STAT3_IL10	Negative		DOI: 10.1084/jem.20021820 PMID: 12782719	\cite{Ji2003}
FcgR	TLR4	Negative		DOI: 10.4049/jimmunol.182.1.554 PMID: 19109188	\cite{Zhang2009a}
GM-CSF	CSF2Ra	Positive		DOI: No tiene PMID: 11867689	\cite{Lehtonen2002}
GM-CSF	STAT5	Positive	First GM-CSF activates to CSF2Ra, and then this actiavtes to STAT5 Look for a better bibliography to GM-CSF -> CSF2Ra	CSF2Ra DOI: No tiene PMID: 11867689 Pathway DOI: 10.4049/jimmunol.1003977 PMID: 21602494	\cite{Lehtonen2002}
IC	FcgR	Positive	IC needs the co-interaction with LPS or IL-1b to activate FcgR	DOI: 10.5772/57541 PMID: No tiene DOI: 10.1038/nri2206 PMID: 18064051	\cite{Foey2014}
IFNg	STAT1	Positive	Betwen IFNg and STAT1 there is an intermediary pass by the IFNgR	DOI: 10.1016/j.cytogfr.2008.11.003 PMID: 19041276	\cite{Mclaren2008a}
IL-10	IL-10R	Positive		DOI: 10.1093/bfgp/elt028 PMID: 23943603 DOI: 10.1074/jbc.M606791200 PMID: 16982608	\cite{AP2013}
IL10R	STAT3_IL10	Positive		DOI: 10.1093/bfgp/elt028 PMID: 23943603 DOI: 10.1016/j.coph.2006.01.010 PMID: 16713356 DOI: 10.1074/jbc.271.44.27954 PMID: 8910398	\cite{AP2013}
IL-1b	FcgR	Positive	IL-1b needs the co-interaction with IC to activate FcgR	DOI: 10.4049/jimmunol.182.1.554 PMID: 19109188 DOI: 10.3389/fimmu.2018.00037 PMID: 29410669	\cite{Gao2018}
IL-1b	IL1R	Positive		DOI: 10.1126/scisignal.3105cm1 PMID: 20086235	\cite{Weber2010}
IL1R	NF-kB	Positive		DOI: 10.1126/scisignal.3105cm1 PMID: 20086235	\cite{Weber2010}
IL-4	IL4R	Positive	IL-4 first activates to IL4R and then actvates STAT6	IL4R DOI: 10.3389/fphys.2018.01659 PMID: 30546316	\cite{A2018}
IL4R	STAT6	Positive		DOI: 10.1016/j.immuni.2010.05.007* PMID: PMID: 20510870 DOI: 10.1084/jem.20080452 PMID: 18852293	\cite{Gordon2010}
IL-6	IL-6R	Positive		DOI: 10.1073/pnas.1315862110 PMID: 24082147	\cite{Wang2013}
IL6R	STAT3_IL6	Positive		DOI: 10.1593/neo.13706 PMID: 23814496	\cite{Chang2013}
KLF4	NF-kB	Negative		DOI: 10.1172/JCI59643 PMID: 22378047	\cite{Sica2012a}
LPS	FcgR	Positive	LPS needs the co-interaction with IC to activate FcgR	DOI: 10.4049/jimmunol.175.1.469 PMID: 15972681 DOI: 10.1038/ncomms6444 PMID: 25392121	\cite{Lucas2005a}
LPS	TLR4	Positive		DOI: 10.1038/nature07830 PMID: 19252480	\cite{Park2009}
HIF1a	VEGF	Positive		DOI: 10.1016/S0002-9440(10)61170-4 PMID: 12057925	\cite{SJ2002}
NF-kB	IL-12	Positive		DOI: 10.4049/jimmunol.1402550 PMID: 25810391	\cite{Bally2015a}
NF-kB	IL-6	Positive		DOI: 10.3109/08820139.2014.917095	\cite{Liu2014}
PPARg	IL-10	Positive		DOI: 10.1016/j.cmet.2007.06.010 PMID: 17681149	\cite{Bouhlel2007}
PPARg	NF-kB	Negative		DOI: 10.1038/34178 PMID: 9422508	\cite{Ricote1998}
SOCS1	NF-kB	Negative		DOI: 10.1038/nri2093 PMID: 17525754
SOCS1	STAT5	Negative		DOI: 10.3389/fimmu.2014.00357	\cite{HM2014}
SOCS1	STAT6	Negative		DOI: 10.3389/fimmu.2014.00357	\cite{HM2014}
SOCS3	IL-6R	Negative		DOI: 10.3389/fimmu.2014.00357 PMID: 25120543	\cite{HM2014}
SOCS1	STAT1	Negative		DOI: 10.1038/ni1287	\cite{Fenner2006}
STAT1	IL10_out	Negative		DOI: 10.4049/jimmunol.1203450	\cite{Lin2013}
STAT1	IL-12	Positive		DOI: 10.1038/nri3088 PMID: 22025054 JASPAR: MA0137.3	\cite{Lawrence2011}
STAT1	SOCS1	Positive		DOI: 10.3389/fimmu.2014.00357	\cite{HM2014}
STAT1	SOCS3	Positive		DOI: 10.3389/fimmu.2014.00357	\cite{HM2014}
STAT1	VEGF_out	Negative		doi 10.1016/j.imbio.2010.05.0255	\cite{Wu2007}
STAT3_IL10	IL-10	Positive		Doi: 10.12688/f1000research.7010.1	\cite{Ma2015}
STAT3_IL-10	IL-12	Negative	I do not have a bibliography	Doi: 10.12688/f1000research.7010.1	\cite{Ma2015}
STAT3_IL10	NF-kB	Negative	Occurs through Etv3	DOI: 10.1093/bfgp/elt028 PMID: 23943603	\cite{Ricote1998}
STAT3_IL10	SOCS3	Positive		DOI: 10.1038/nri2093 PMID: 17525754	\cite{A2007}
STAT3_IL-10	STAT5	Negative	Indirect, does not mention that the inhibitor is STAT3 Loof for a better bibliporaphy	PMID: 9551919
STAT3_IL6	IL-6	Positive		DOI: 10.1593/neo.13706 PMID: 23814496	\cite{Chang2013}
STAT3_IL6	SOCS3	Positive		DOI: 10.1073/pnas.1315862110 PMID: 24082147	\cite{Wang2013}
STAT5	IL-12	Positive		Stat5a: MA1624.1 stat5b: MA1625.1
STAT6	IL-10	Positive		Doi: 10.12688/f1000research.7010.1	\cite{Ma2015}
STAT6	KLF4	Positive		DOI: 10.1172/JCI45444 PMID: 21670502 DOI: 10.4049/jimmunol.1402797	\cite{Liao2011}
STAT6	PPARg	Positive		DOI: 10.1161/CIRCRESAHA.110.216523 PMID: 20508200 DOI: 10.1038/nature05894 PMID: 17515919 DOI: 10.1101/gad.312355.118 PMID: 30006480	\cite{Chawla2010}
STAT6	SOCS1	Positive		DOI: 10.1038/sj.gene.6364352 PMID: 17093501	\cite{Dickensheets2007}
TLR4	NF-kB	Positive		DOI: 10.4049/jimmunol.1402550 PMID: 2581039	\cite{Bally2015}
TLR4	VEGF	Positive	TLR4 needs the interaction with NECA, and then activates HIF1a	DOI: 10.1016/S0002-9440(10)61170-4 PMID: 12057925 DOI: 10.2353/ajpath.2009.090290 PMID: 19850892 DOI: 10.1111/imr.12218 PMID: 25319333 DOI: 10.1002/JLB.6A1120-744R PMID: 34374126	\cite{SJ2002}
NECA	VEGF	Postive		DOI: 10.1016/S0002-9440(10)61170-4 PMID: 12057925 DOI: 10.2353/ajpath.2009.090290 PMID: 19850892 DOI: 10.1111/imr.12218 PMID: 25319333 DOI: 10.1002/JLB.6A1120-744R PMID: 34374126	\cite{SJ2002}
