# Supplementary material for: Cyclic Attractors Are Critical for Macrophage Differentiation, Heterogeneity, and Plasticity
Source: Front Mol Biosci. 2022 Apr 11;9:807228. doi: 10.3389/fmolb.2022.807228 (PMC9035596; doi:10.3389/fmolb.2022.807228)
Supplement: Supplementary file 10 [file Table10.CSV]

	final	initial	genes	values	initial_label	final_label
1	0	0	EGFR_e	1	M0	M0
2	0	0	GMCSF_e	1	M0	M0
3	0	0	IC_e	1	M0	M0
4	0	0	IFNG_e	1	M0	M0
5	0	0	IL12_out	1	M0	M0
6	0	0	IL1B_e	1	M0	M0
7	0	0	IL1R	1	M0	M0
8	0	0	IL4_e	1	M0	M0
9	0	0	IL6_e	1	M0	M0
10	0	0	IL6_out	1	M0	M0
11	0	0	IL6R	1	M0	M0
12	0	0	KLF4	1	M0	M0
13	0	0	LPS_e	1	M0	M0
14	0	0	NECA_e	1	M0	M0
15	0	0	NFKB	1	M0	M0
16	0	0	PPARG	1	M0	M0
17	0	0	SOCS1	1	M0	M0
18	0	0	SOCS3	1	M0	M0
19	0	0	STAT1	1	M0	M0
20	0	0	STAT3_IL6	1	M0	M0
21	0	0	STAT5	1	M0	M0
22	0	0	TLR4	1	M0	M0
23	0	0	VEGF_out	1	M0	M0
24	0	262144	IFNG_e	1	M2*	M0
25	0	294912	STAT1	1	M2c*	M0
26	0	294912	STAT3_IL10	0	M2c*	M0
27	0	32768	STAT3_IL10	0	M2*	M0
28	0	329728	IL10R	0	M2c*	M0
29	0	67584	IL10_out	0	M2*	M0
30	0	32768	STAT1	1	M2*	M0
31	0	100352	IL10_out	0	M2c*	M0
32	0	262144	IL10R	0	M2*	M0
33	0	262144	STAT1	1	M2*	M0
34	32768	67584	STAT5	1	M2*	M2*
35	32768	67584	TLR4	1	M2*	M2*
36	32768	32768	SOCS1	1	M2*	M2*
37	32768	32768	SOCS3	1	M2*	M2*
38	32768	67584	VEGF_out	1	M2*	M2*
39	32768	362496	STAT3_IL10	0	M2c	M2*
40	32768	262144	EGFR_e	1	M2*	M2*
41	32768	262144	GMCSF_e	1	M2*	M2*
42	32768	32768	NFKB	1	M2*	M2*
43	32768	32768	PPARG	1	M2*	M2*
44	32768	262144	IL6_out	1	M2*	M2*
45	32768	262144	IL6R	1	M2*	M2*
46	32768	67584	SOCS1	1	M2*	M2*
47	32768	67584	SOCS3	0	M2*	M2*
48	32768	67584	STAT1	1	M2*	M2*
49	32768	262144	NFKB	1	M2*	M2*
50	32768	262144	PPARG	1	M2*	M2*
51	32768	262144	IC_e	1	M2*	M2*
52	32768	262144	IL12_out	1	M2*	M2*
53	32768	262144	IL1B_e	1	M2*	M2*
54	32768	262144	IL1R	1	M2*	M2*
55	32768	262144	IL4_e	1	M2*	M2*
56	32768	262144	IL6_e	1	M2*	M2*
57	32768	262144	VEGF_out	1	M2*	M2*
58	32768	67584	GMCSF_e	1	M2*	M2*
59	32768	262144	KLF4	1	M2*	M2*
60	32768	262144	LPS_e	1	M2*	M2*
61	32768	262144	NECA_e	1	M2*	M2*
62	32768	0	IL10_e	1	M0	M2*
63	32768	0	STAT6	1	M0	M2*
64	32768	262144	SOCS1	1	M2*	M2*
65	32768	262144	SOCS3	1	M2*	M2*
66	32768	100352	STAT1	1	M2c*	M2*
67	32768	100352	STAT3_IL10	0	M2c*	M2*
68	32768	67584	IL6R	1	M2*	M2*
69	32768	67584	KLF4	1	M2*	M2*
70	32768	32768	EGFR_e	1	M2*	M2*
71	32768	32768	GMCSF_e	1	M2*	M2*
72	32768	32768	IC_e	1	M2*	M2*
73	32768	32768	IFNG_e	1	M2*	M2*
74	32768	32768	IL12_out	1	M2*	M2*
75	32768	32768	IL1B_e	1	M2*	M2*
76	32768	32768	IL1R	1	M2*	M2*
77	32768	32768	IL4_e	1	M2*	M2*
78	32768	32768	IL6_e	1	M2*	M2*
79	32768	32768	IL6_out	1	M2*	M2*
80	32768	32768	IL6R	1	M2*	M2*
81	32768	32768	KLF4	1	M2*	M2*
82	32768	32768	LPS_e	1	M2*	M2*
83	32768	32768	NECA_e	1	M2*	M2*
84	32768	294912	IFNG_e	1	M2c*	M2*
85	32768	294912	IL10R	0	M2c*	M2*
86	32768	67584	IC_e	1	M2*	M2*
87	32768	67584	IFNG_e	1	M2*	M2*
88	32768	32768	STAT3_IL6	1	M2*	M2*
89	32768	32768	STAT5	1	M2*	M2*
90	32768	32768	TLR4	1	M2*	M2*
91	32768	32768	VEGF_out	1	M2*	M2*
92	32768	67584	IL4_e	1	M2*	M2*
93	32768	262144	STAT3_IL6	1	M2*	M2*
94	32768	262144	STAT5	1	M2*	M2*
95	32768	262144	STAT6	1	M2*	M2*
96	32768	262144	TLR4	1	M2*	M2*
97	32768	67584	EGFR_e	1	M2*	M2*
98	32768	67584	NECA_e	1	M2*	M2*
99	32768	67584	NFKB	1	M2*	M2*
100	32768	67584	PPARG	1	M2*	M2*
101	32768	67584	IL10_e	1	M2*	M2*
102	32768	67584	IL12_out	1	M2*	M2*
103	32768	67584	IL1B_e	1	M2*	M2*
104	32768	67584	IL1R	1	M2*	M2*
105	32768	362496	IL10_out	0	M2c	M2*
106	32768	67584	IL6_e	1	M2*	M2*
107	32768	67584	IL6_out	1	M2*	M2*
108	32768	362496	STAT1	1	M2c	M2*
109	32768	67584	STAT3_IL6	1	M2*	M2*
110	32768	67584	LPS_e	1	M2*	M2*
111	32768	329728	STAT1	1	M2c*	M2*
112	32768	329728	IL10_out	0	M2c*	M2*
113	32768	362496	IL10R	0	M2c	M2*
114	100352	32768	FCGR	1	M2*	M2c*
115	100352	294912	GMCSF_e	1	M2c*	M2c*
116	100352	294912	IL6_out	1	M2c*	M2c*
117	100352	0	FCGR	1	M0	M2c*
118	100352	32768	IL10_out	1	M2*	M2c*
119	100352	0	STAT3_IL10	1	M0	M2c*
120	100352	294912	NECA_e	1	M2c*	M2c*
121	100352	294912	FCGR	1	M2c*	M2c*
122	100352	294912	PPARG	1	M2c*	M2c*
123	100352	294912	SOCS1	1	M2c*	M2c*
124	100352	294912	SOCS3	1	M2c*	M2c*
125	100352	294912	STAT3_IL6	1	M2c*	M2c*
126	100352	32768	IL10_e	1	M2*	M2c*
127	100352	294912	STAT6	1	M2c*	M2c*
128	100352	32768	STAT6	1	M2*	M2c*
129	100352	294912	VEGF_out	1	M2c*	M2c*
130	100352	100352	FCGR	1	M2c*	M2c*
131	100352	100352	GMCSF_e	1	M2c*	M2c*
132	100352	100352	IC_e	1	M2c*	M2c*
133	100352	100352	IFNG_e	1	M2c*	M2c*
134	100352	294912	NFKB	1	M2c*	M2c*
135	100352	329728	EGFR_e	1	M2c*	M2c*
136	100352	329728	FCGR	1	M2c*	M2c*
137	100352	329728	GMCSF_e	1	M2c*	M2c*
138	100352	329728	IC_e	1	M2c*	M2c*
139	100352	294912	STAT5	1	M2c*	M2c*
140	100352	67584	FCGR	1	M2*	M2c*
141	100352	67584	IL10R	1	M2*	M2c*
142	100352	67584	STAT6	1	M2*	M2c*
143	100352	329728	IL1R	1	M2c*	M2c*
144	100352	329728	IL4_e	1	M2c*	M2c*
145	100352	329728	IL6_e	1	M2c*	M2c*
146	100352	329728	IL6_out	1	M2c*	M2c*
147	100352	329728	IL6R	1	M2c*	M2c*
148	100352	329728	KLF4	1	M2c*	M2c*
149	100352	329728	LPS_e	1	M2c*	M2c*
150	100352	329728	NECA_e	1	M2c*	M2c*
151	100352	329728	NFKB	1	M2c*	M2c*
152	100352	329728	PPARG	1	M2c*	M2c*
153	100352	329728	SOCS1	1	M2c*	M2c*
154	100352	329728	SOCS3	0	M2c*	M2c*
155	100352	329728	STAT3_IL6	1	M2c*	M2c*
156	100352	329728	STAT5	1	M2c*	M2c*
157	100352	294912	IL6R	1	M2c*	M2c*
158	100352	294912	KLF4	1	M2c*	M2c*
159	100352	294912	LPS_e	1	M2c*	M2c*
160	100352	262144	FCGR	1	M2*	M2c*
161	100352	262144	IL10_e	1	M2*	M2c*
162	100352	262144	STAT3_IL10	1	M2*	M2c*
163	100352	362496	FCGR	1	M2c	M2c*
164	100352	100352	IL1R	1	M2c*	M2c*
165	100352	100352	IL4_e	1	M2c*	M2c*
166	100352	100352	IL6_e	1	M2c*	M2c*
167	100352	100352	IL6_out	1	M2c*	M2c*
168	100352	294912	TLR4	1	M2c*	M2c*
169	100352	100352	EGFR_e	1	M2c*	M2c*
170	100352	100352	LPS_e	1	M2c*	M2c*
171	100352	100352	NECA_e	1	M2c*	M2c*
172	100352	100352	NFKB	1	M2c*	M2c*
173	100352	100352	PPARG	1	M2c*	M2c*
174	100352	100352	IL10_e	1	M2c*	M2c*
175	100352	100352	IL12_out	1	M2c*	M2c*
176	100352	100352	IL1B_e	1	M2c*	M2c*
177	100352	100352	STAT5	1	M2c*	M2c*
178	100352	100352	TLR4	1	M2c*	M2c*
179	100352	100352	VEGF_out	1	M2c*	M2c*
180	100352	294912	IL1B_e	1	M2c*	M2c*
181	100352	100352	IL6R	1	M2c*	M2c*
182	100352	100352	KLF4	1	M2c*	M2c*
183	100352	294912	IL6_e	1	M2c*	M2c*
184	100352	329728	STAT6	1	M2c*	M2c*
185	100352	329728	TLR4	1	M2c*	M2c*
186	100352	329728	VEGF_out	1	M2c*	M2c*
187	100352	100352	SOCS1	1	M2c*	M2c*
188	100352	100352	SOCS3	0	M2c*	M2c*
189	100352	100352	STAT3_IL6	1	M2c*	M2c*
190	100352	294912	IL1R	1	M2c*	M2c*
191	100352	294912	IL4_e	1	M2c*	M2c*
192	100352	294912	IC_e	1	M2c*	M2c*
193	100352	294912	IL12_out	1	M2c*	M2c*
194	100352	294912	EGFR_e	1	M2c*	M2c*
195	100352	329728	IFNG_e	1	M2c*	M2c*
196	100352	329728	IL12_out	1	M2c*	M2c*
197	100352	329728	IL1B_e	1	M2c*	M2c*
198	100352	0	IL10_out	1	M0	M2c*
199	100352	0	IL10R	1	M0	M2c*
200	100352	329728	IL10_e	1	M2c*	M2c*
201	362496	100352	IL10R	1	M2c*	M2c
202	362496	100352	STAT6	1	M2c*	M2c
203	362496	294912	IL10_e	1	M2c*	M2c
204	362496	294912	IL10_out	1	M2c*	M2c
205	362496	32768	IL10R	1	M2*	M2c
206	362496	262144	IL10_out	1	M2*	M2c
207	362496	329728	STAT3_IL10	1	M2c*	M2c
208	362496	67584	STAT3_IL10	1	M2*	M2c
209	362496	362496	EGFR_e	1	M2c	M2c
210	362496	362496	GMCSF_e	1	M2c	M2c
211	362496	362496	IC_e	1	M2c	M2c
212	362496	362496	IFNG_e	1	M2c	M2c
213	362496	362496	IL10_e	1	M2c	M2c
214	362496	362496	IL12_out	1	M2c	M2c
215	362496	362496	IL1B_e	1	M2c	M2c
216	362496	362496	IL1R	1	M2c	M2c
217	362496	362496	IL4_e	1	M2c	M2c
218	362496	362496	IL6_e	1	M2c	M2c
219	362496	362496	IL6_out	1	M2c	M2c
220	362496	362496	IL6R	1	M2c	M2c
221	362496	362496	KLF4	1	M2c	M2c
222	362496	362496	LPS_e	1	M2c	M2c
223	362496	362496	NECA_e	1	M2c	M2c
224	362496	362496	NFKB	1	M2c	M2c
225	362496	362496	PPARG	1	M2c	M2c
226	362496	362496	SOCS1	1	M2c	M2c
227	362496	362496	SOCS3	0	M2c	M2c
228	362496	362496	STAT3_IL6	1	M2c	M2c
229	362496	362496	STAT5	1	M2c	M2c
230	362496	362496	STAT6	1	M2c	M2c
231	362496	362496	TLR4	1	M2c	M2c
232	362496	362496	VEGF_out	1	M2c	M2c
233	593921	593921	EGFR_e	1	M0	M0
234	593921	593921	FCGR	1	M0	M0
235	593921	593921	GMCSF_e	1	M0	M0
236	593921	593921	IC_e	1	M0	M0
237	593921	593921	IFNG_e	0	M0	M0
238	593921	593921	IL10_e	1	M0	M0
239	593921	593921	IL10_out	1	M0	M0
240	593921	593921	IL10R	1	M0	M0
241	593921	593921	IL12_out	1	M0	M0
242	593921	593921	IL1B_e	1	M0	M0
243	593921	593921	IL1R	1	M0	M0
244	593921	593921	IL4_e	1	M0	M0
245	593921	593921	IL6_e	1	M0	M0
246	593921	593921	IL6_out	1	M0	M0
247	593921	593921	IL6R	1	M0	M0
248	593921	593921	KLF4	1	M0	M0
249	593921	593921	LPS_e	1	M0	M0
250	593921	593921	NECA_e	1	M0	M0
251	593921	593921	NFKB	1	M0	M0
252	593921	593921	PPARG	1	M0	M0
253	593921	593921	SOCS1	0	M0	M0
254	593921	593921	SOCS3	0	M0	M0
255	593921	593921	STAT1	0	M0	M0
256	593921	593921	STAT3_IL10	1	M0	M0
257	593921	593921	STAT3_IL6	1	M0	M0
258	593921	593921	STAT5	1	M0	M0
259	593921	593921	STAT6	1	M0	M0
260	593921	593921	TLR4	1	M0	M0
261	593921	593921	VEGF_out	1	M0	M0
262	593921	886784	EGFR_e	1	M2c	M0
263	593921	886784	FCGR	1	M2c	M0
264	593921	886784	IL10_out	0	M2c	M0
265	593921	886784	IL10R	0	M2c	M0
266	593921	886784	SOCS3	0	M2c	M0
267	593921	886784	STAT1	1	M2c	M0
268	593921	886784	STAT3_IL10	0	M2c	M0
269	886784	886784	GMCSF_e	1	M2c	M2c
270	886784	886784	IC_e	1	M2c	M2c
271	886784	886784	IFNG_e	0	M2c	M2c
272	886784	886784	IL10_e	1	M2c	M2c
273	886784	886784	IL12_out	1	M2c	M2c
274	886784	886784	IL1B_e	1	M2c	M2c
275	886784	886784	IL1R	1	M2c	M2c
276	886784	886784	IL4_e	1	M2c	M2c
277	886784	886784	IL6_e	1	M2c	M2c
278	886784	886784	IL6_out	1	M2c	M2c
279	886784	886784	IL6R	1	M2c	M2c
280	886784	886784	KLF4	1	M2c	M2c
281	886784	886784	LPS_e	1	M2c	M2c
282	886784	886784	NECA_e	1	M2c	M2c
283	886784	886784	NFKB	1	M2c	M2c
284	886784	886784	PPARG	1	M2c	M2c
285	886784	886784	SOCS1	1	M2c	M2c
286	886784	886784	STAT3_IL6	1	M2c	M2c
287	886784	886784	STAT5	1	M2c	M2c
288	886784	886784	STAT6	1	M2c	M2c
289	886784	886784	TLR4	1	M2c	M2c
290	886784	886784	VEGF_out	1	M2c	M2c
291	1052674	1052674	EGFR_e	1	M0	M0
292	1052674	1052674	GMCSF_e	0	M0	M0
293	1052674	1052674	IC_e	1	M0	M0
294	1052674	1052674	IFNG_e	1	M0	M0
295	1052674	1052674	IL12_out	1	M0	M0
296	1052674	1052674	IL1B_e	1	M0	M0
297	1052674	1052674	IL1R	1	M0	M0
298	1052674	1052674	IL4_e	1	M0	M0
299	1052674	1052674	IL6_e	1	M0	M0
300	1052674	1052674	IL6_out	1	M0	M0
301	1052674	1052674	IL6R	1	M0	M0
302	1052674	1052674	KLF4	1	M0	M0
303	1052674	1052674	LPS_e	1	M0	M0
304	1052674	1052674	NECA_e	1	M0	M0
305	1052674	1052674	NFKB	1	M0	M0
306	1052674	1052674	PPARG	1	M0	M0
307	1052674	1052674	SOCS1	0	M0	M0
308	1052674	1052674	SOCS3	1	M0	M0
309	1052674	1052674	STAT1	1	M0	M0
310	1052674	1052674	STAT3_IL6	1	M0	M0
311	1052674	1052674	STAT5	0	M0	M0
312	1052674	1052674	TLR4	1	M0	M0
313	1052674	1052674	VEGF_out	1	M0	M0
314	1052674	1310720	IFNG_e	1	M2*	M0
315	1052674	1343490	STAT1	1	M2c*	M0
316	1052674	1343490	STAT3_IL10	0	M2c*	M0
317	1052674	1081346	STAT3_IL10	0	M2*	M0
318	1052674	1378304	IL10R	0	M2c*	M0
319	1052674	1120256	IL10_out	0	M2*	M0
320	1052674	1081346	STAT1	1	M2*	M0
321	1052674	1153024	IL10_out	0	M2c*	M0
322	1052674	1310720	IL10R	0	M2*	M0
323	1052674	1310720	STAT1	1	M2*	M0
324	1081346	1081346	EGFR_e	1	M2*	M2*
325	1081346	1120256	IL6_e	1	M2*	M2*
326	1081346	1081346	IL12_out	1	M2*	M2*
327	1081346	1052674	IL10_e	1	M0	M2*
328	1081346	1081346	IC_e	1	M2*	M2*
329	1081346	1343490	IFNG_e	1	M2c*	M2*
330	1081346	1081346	IL6_e	1	M2*	M2*
331	1081346	1343490	IL10R	0	M2c*	M2*
332	1081346	1081346	IL6R	1	M2*	M2*
333	1081346	1081346	KLF4	1	M2*	M2*
334	1081346	1081346	LPS_e	1	M2*	M2*
335	1081346	1081346	NECA_e	1	M2*	M2*
336	1081346	1081346	GMCSF_e	0	M2*	M2*
337	1081346	1081346	PPARG	1	M2*	M2*
338	1081346	1081346	IFNG_e	1	M2*	M2*
339	1081346	1081346	SOCS3	1	M2*	M2*
340	1081346	1081346	STAT3_IL6	1	M2*	M2*
341	1081346	1081346	STAT5	0	M2*	M2*
342	1081346	1081346	TLR4	1	M2*	M2*
343	1081346	1081346	VEGF_out	1	M2*	M2*
344	1081346	1081346	IL6_out	1	M2*	M2*
345	1081346	1378304	IL10_out	0	M2c*	M2*
346	1081346	1378304	STAT1	1	M2c*	M2*
347	1081346	1310720	STAT3_IL6	1	M2*	M2*
348	1081346	1310720	STAT5	1	M2*	M2*
349	1081346	1081346	NFKB	1	M2*	M2*
350	1081346	1120256	EGFR_e	1	M2*	M2*
351	1081346	1120256	GMCSF_e	0	M2*	M2*
352	1081346	1120256	IC_e	1	M2*	M2*
353	1081346	1120256	IFNG_e	1	M2*	M2*
354	1081346	1120256	IL10_e	1	M2*	M2*
355	1081346	1120256	IL12_out	1	M2*	M2*
356	1081346	1120256	IL1B_e	1	M2*	M2*
357	1081346	1120256	IL1R	1	M2*	M2*
358	1081346	1120256	IL4_e	1	M2*	M2*
359	1081346	1120256	TLR4	1	M2*	M2*
360	1081346	1120256	IL6_out	1	M2*	M2*
361	1081346	1120256	IL6R	1	M2*	M2*
362	1081346	1120256	KLF4	1	M2*	M2*
363	1081346	1120256	LPS_e	1	M2*	M2*
364	1081346	1120256	NECA_e	1	M2*	M2*
365	1081346	1120256	NFKB	1	M2*	M2*
366	1081346	1120256	PPARG	1	M2*	M2*
367	1081346	1081346	IL1B_e	1	M2*	M2*
368	1081346	1081346	IL1R	1	M2*	M2*
369	1081346	1081346	IL4_e	1	M2*	M2*
370	1081346	1120256	STAT3_IL6	1	M2*	M2*
371	1081346	1120256	STAT5	1	M2*	M2*
372	1081346	1310720	SOCS1	1	M2*	M2*
373	1081346	1120256	VEGF_out	1	M2*	M2*
374	1081346	1411072	IL10R	0	M2c	M2*
375	1081346	1411072	STAT1	1	M2c	M2*
376	1081346	1411072	STAT3_IL10	0	M2c	M2*
377	1081346	1310720	IL6_e	1	M2*	M2*
378	1081346	1081346	SOCS1	1	M2*	M2*
379	1081346	1153024	STAT1	1	M2c*	M2*
380	1081346	1153024	STAT3_IL10	0	M2c*	M2*
381	1081346	1310720	LPS_e	1	M2*	M2*
382	1081346	1310720	NECA_e	1	M2*	M2*
383	1081346	1310720	NFKB	1	M2*	M2*
384	1081346	1310720	PPARG	1	M2*	M2*
385	1081346	1310720	GMCSF_e	0	M2*	M2*
386	1081346	1310720	SOCS3	1	M2*	M2*
387	1081346	1310720	IL12_out	1	M2*	M2*
388	1081346	1310720	IL1B_e	1	M2*	M2*
389	1081346	1310720	STAT6	1	M2*	M2*
390	1081346	1310720	TLR4	1	M2*	M2*
391	1081346	1310720	VEGF_out	1	M2*	M2*
392	1081346	1310720	IL6_out	1	M2*	M2*
393	1081346	1310720	IL6R	1	M2*	M2*
394	1081346	1120256	SOCS1	0	M2*	M2*
395	1081346	1120256	SOCS3	0	M2*	M2*
396	1081346	1052674	STAT6	1	M0	M2*
397	1081346	1310720	EGFR_e	1	M2*	M2*
398	1081346	1310720	IL1R	1	M2*	M2*
399	1081346	1310720	IC_e	1	M2*	M2*
400	1081346	1120256	STAT1	1	M2*	M2*
401	1081346	1310720	IL4_e	1	M2*	M2*
402	1081346	1310720	KLF4	1	M2*	M2*
403	1081346	1411072	IL10_out	0	M2c	M2*
404	1153024	1081346	STAT6	1	M2*	M2c*
405	1153024	1052674	STAT3_IL10	1	M0	M2c*
406	1153024	1153024	VEGF_out	1	M2c*	M2c*
407	1153024	1378304	FCGR	1	M2c*	M2c*
408	1153024	1153024	IL6R	1	M2c*	M2c*
409	1153024	1153024	LPS_e	1	M2c*	M2c*
410	1153024	1153024	IL6_out	1	M2c*	M2c*
411	1153024	1153024	NFKB	1	M2c*	M2c*
412	1153024	1153024	SOCS1	0	M2c*	M2c*
413	1153024	1153024	SOCS3	0	M2c*	M2c*
414	1153024	1153024	STAT3_IL6	1	M2c*	M2c*
415	1153024	1153024	PPARG	1	M2c*	M2c*
416	1153024	1153024	TLR4	1	M2c*	M2c*
417	1153024	1411072	FCGR	1	M2c	M2c*
418	1153024	1343490	IL1B_e	1	M2c*	M2c*
419	1153024	1343490	IL1R	1	M2c*	M2c*
420	1153024	1153024	KLF4	1	M2c*	M2c*
421	1153024	1153024	EGFR_e	1	M2c*	M2c*
422	1153024	1153024	FCGR	1	M2c*	M2c*
423	1153024	1153024	GMCSF_e	0	M2c*	M2c*
424	1153024	1153024	IC_e	1	M2c*	M2c*
425	1153024	1153024	IFNG_e	1	M2c*	M2c*
426	1153024	1153024	IL10_e	1	M2c*	M2c*
427	1153024	1153024	IL12_out	1	M2c*	M2c*
428	1153024	1153024	STAT5	1	M2c*	M2c*
429	1153024	1153024	IL1R	1	M2c*	M2c*
430	1153024	1153024	IL4_e	1	M2c*	M2c*
431	1153024	1153024	IL6_e	1	M2c*	M2c*
432	1153024	1310720	FCGR	1	M2*	M2c*
433	1153024	1310720	IL10_e	1	M2*	M2c*
434	1153024	1310720	STAT3_IL10	1	M2*	M2c*
435	1153024	1378304	IL1B_e	1	M2c*	M2c*
436	1153024	1153024	NECA_e	1	M2c*	M2c*
437	1153024	1052674	FCGR	1	M0	M2c*
438	1153024	1052674	IL10_out	1	M0	M2c*
439	1153024	1052674	IL10R	1	M0	M2c*
440	1153024	1343490	EGFR_e	1	M2c*	M2c*
441	1153024	1153024	IL1B_e	1	M2c*	M2c*
442	1153024	1343490	GMCSF_e	0	M2c*	M2c*
443	1153024	1343490	IC_e	1	M2c*	M2c*
444	1153024	1343490	IL12_out	1	M2c*	M2c*
445	1153024	1378304	PPARG	1	M2c*	M2c*
446	1153024	1378304	SOCS1	1	M2c*	M2c*
447	1153024	1343490	IL4_e	1	M2c*	M2c*
448	1153024	1343490	IL6_e	1	M2c*	M2c*
449	1153024	1343490	IL6_out	1	M2c*	M2c*
450	1153024	1343490	IL6R	1	M2c*	M2c*
451	1153024	1343490	KLF4	1	M2c*	M2c*
452	1153024	1343490	LPS_e	1	M2c*	M2c*
453	1153024	1343490	NECA_e	1	M2c*	M2c*
454	1153024	1343490	FCGR	1	M2c*	M2c*
455	1153024	1343490	PPARG	1	M2c*	M2c*
456	1153024	1343490	SOCS1	1	M2c*	M2c*
457	1153024	1343490	SOCS3	1	M2c*	M2c*
458	1153024	1343490	STAT3_IL6	1	M2c*	M2c*
459	1153024	1343490	STAT5	0	M2c*	M2c*
460	1153024	1343490	STAT6	1	M2c*	M2c*
461	1153024	1343490	TLR4	1	M2c*	M2c*
462	1153024	1343490	VEGF_out	1	M2c*	M2c*
463	1153024	1378304	IL1R	1	M2c*	M2c*
464	1153024	1378304	IL4_e	1	M2c*	M2c*
465	1153024	1081346	FCGR	1	M2*	M2c*
466	1153024	1081346	IL10_e	1	M2*	M2c*
467	1153024	1081346	IL10_out	1	M2*	M2c*
468	1153024	1378304	EGFR_e	1	M2c*	M2c*
469	1153024	1378304	LPS_e	1	M2c*	M2c*
470	1153024	1378304	GMCSF_e	0	M2c*	M2c*
471	1153024	1378304	IC_e	1	M2c*	M2c*
472	1153024	1378304	IFNG_e	1	M2c*	M2c*
473	1153024	1378304	IL10_e	1	M2c*	M2c*
474	1153024	1378304	IL12_out	1	M2c*	M2c*
475	1153024	1378304	STAT3_IL6	1	M2c*	M2c*
476	1153024	1378304	STAT5	1	M2c*	M2c*
477	1153024	1378304	STAT6	1	M2c*	M2c*
478	1153024	1378304	IL6_e	1	M2c*	M2c*
479	1153024	1378304	IL6_out	1	M2c*	M2c*
480	1153024	1378304	IL6R	1	M2c*	M2c*
481	1153024	1378304	KLF4	1	M2c*	M2c*
482	1153024	1120256	FCGR	1	M2*	M2c*
483	1153024	1378304	NECA_e	1	M2c*	M2c*
484	1153024	1378304	NFKB	1	M2c*	M2c*
485	1153024	1120256	STAT6	1	M2*	M2c*
486	1153024	1343490	NFKB	1	M2c*	M2c*
487	1153024	1378304	SOCS3	0	M2c*	M2c*
488	1153024	1378304	VEGF_out	1	M2c*	M2c*
489	1153024	1378304	TLR4	1	M2c*	M2c*
490	1153024	1120256	IL10R	1	M2*	M2c*
491	1411072	1153024	IL10R	1	M2c*	M2c
492	1411072	1153024	STAT6	1	M2c*	M2c
493	1411072	1343490	IL10_e	1	M2c*	M2c
494	1411072	1343490	IL10_out	1	M2c*	M2c
495	1411072	1081346	IL10R	1	M2*	M2c
496	1411072	1310720	IL10_out	1	M2*	M2c
497	1411072	1378304	STAT3_IL10	1	M2c*	M2c
498	1411072	1120256	STAT3_IL10	1	M2*	M2c
499	1411072	1411072	EGFR_e	1	M2c	M2c
500	1411072	1411072	GMCSF_e	0	M2c	M2c
501	1411072	1411072	IC_e	1	M2c	M2c
502	1411072	1411072	IFNG_e	1	M2c	M2c
503	1411072	1411072	IL10_e	1	M2c	M2c
504	1411072	1411072	IL12_out	1	M2c	M2c
505	1411072	1411072	IL1B_e	1	M2c	M2c
506	1411072	1411072	IL1R	1	M2c	M2c
507	1411072	1411072	IL4_e	1	M2c	M2c
508	1411072	1411072	IL6_e	1	M2c	M2c
509	1411072	1411072	IL6_out	1	M2c	M2c
510	1411072	1411072	IL6R	1	M2c	M2c
511	1411072	1411072	KLF4	1	M2c	M2c
512	1411072	1411072	LPS_e	1	M2c	M2c
513	1411072	1411072	NECA_e	1	M2c	M2c
514	1411072	1411072	NFKB	1	M2c	M2c
515	1411072	1411072	PPARG	1	M2c	M2c
516	1411072	1411072	SOCS1	1	M2c	M2c
517	1411072	1411072	SOCS3	0	M2c	M2c
518	1411072	1411072	STAT3_IL6	1	M2c	M2c
519	1411072	1411072	STAT5	1	M2c	M2c
520	1411072	1411072	STAT6	1	M2c	M2c
521	1411072	1411072	TLR4	1	M2c	M2c
522	1411072	1411072	VEGF_out	1	M2c	M2c
523	1576962	1576962	EGFR_e	1	M0	M0
524	1576962	1576962	IC_e	1	M0	M0
525	1576962	1576962	IFNG_e	0	M0	M0
526	1576962	1576962	IL12_out	1	M0	M0
527	1576962	1576962	IL1B_e	1	M0	M0
528	1576962	1576962	IL1R	1	M0	M0
529	1576962	1576962	IL4_e	1	M0	M0
530	1576962	1576962	IL6_e	1	M0	M0
531	1576962	1576962	IL6_out	1	M0	M0
532	1576962	1576962	IL6R	1	M0	M0
533	1576962	1576962	KLF4	1	M0	M0
534	1576962	1576962	LPS_e	1	M0	M0
535	1576962	1576962	NECA_e	1	M0	M0
536	1576962	1576962	NFKB	1	M0	M0
537	1576962	1576962	PPARG	1	M0	M0
538	1576962	1576962	SOCS3	1	M0	M0
539	1576962	1576962	STAT3_IL6	1	M0	M0
540	1576962	1576962	TLR4	1	M0	M0
541	1576962	1576962	VEGF_out	1	M0	M0
542	1576962	1642507	STAT1	0	M1	M0
543	1576962	1642507	IFNG_e	0	M1	M0
544	1642497	1576962	IL10_out	1	M0	M0
545	1642497	1576962	IL10R	1	M0	M0
546	1642497	1576962	STAT3_IL10	1	M0	M0
547	1642497	1576962	IL10_e	1	M0	M0
548	1642497	1642507	STAT5	0	M1	M0
549	1642497	1642497	IL4_e	1	M0	M0
550	1642497	1642497	IL6_e	1	M0	M0
551	1642497	1576962	STAT6	1	M0	M0
552	1642497	1642497	EGFR_e	1	M0	M0
553	1642497	1642497	FCGR	1	M0	M0
554	1642497	1642497	GMCSF_e	0	M0	M0
555	1642497	1642497	IL6_out	1	M0	M0
556	1642497	1642497	IL10_e	1	M0	M0
557	1642497	1642497	IL10_out	1	M0	M0
558	1642497	1642497	IL10R	1	M0	M0
559	1642497	1642497	IL12_out	1	M0	M0
560	1642497	1642497	IL1B_e	1	M0	M0
561	1642497	1642497	IL1R	1	M0	M0
562	1642497	1642497	TLR4	1	M0	M0
563	1642497	1642497	VEGF_out	1	M0	M0
564	1642497	1935360	STAT3_IL10	0	M2c	M0
565	1642497	1642497	IL6R	1	M0	M0
566	1642497	1642497	KLF4	1	M0	M0
567	1642497	1642497	LPS_e	1	M0	M0
568	1642497	1642497	IC_e	1	M0	M0
569	1642497	1642497	NFKB	1	M0	M0
570	1642497	1642497	PPARG	1	M0	M0
571	1642497	1642497	SOCS3	0	M0	M0
572	1642497	1642497	STAT3_IL10	1	M0	M0
573	1642497	1642497	STAT3_IL6	1	M0	M0
574	1642497	1642497	STAT6	1	M0	M0
575	1642497	1935360	SOCS3	0	M2c	M0
576	1642497	1935360	STAT1	1	M2c	M0
577	1642497	1642497	NECA_e	1	M0	M0
578	1642497	1576962	FCGR	1	M0	M0
579	1642497	1642507	GMCSF_e	0	M1	M0
580	1642497	1642507	IL10_e	1	M1	M0
581	1642497	1642507	IL10_out	1	M1	M0
582	1642497	1642507	IL10R	1	M1	M0
583	1642497	1642507	STAT3_IL10	1	M1	M0
584	1642497	1935360	IL10R	0	M2c	M0
585	1642497	1935360	EGFR_e	1	M2c	M0
586	1642497	1935360	FCGR	1	M2c	M0
587	1642497	1935360	IL10_out	0	M2c	M0
588	1642507	1642497	STAT5	1	M0	M1
589	1642507	1576962	STAT5	0	M0	M1
590	1642507	1642497	SOCS1	0	M0	M1
591	1642507	1642497	STAT1	0	M0	M1
592	1642507	1576962	SOCS1	0	M0	M1
593	1642507	1576962	STAT1	1	M0	M1
594	1642507	1642497	IFNG_e	0	M0	M1
595	1642507	1642507	IC_e	1	M1	M1
596	1642507	1642507	IL12_out	0	M1	M1
597	1642507	1642507	IL1B_e	1	M1	M1
598	1642507	1642507	IL1R	1	M1	M1
599	1642507	1642507	IL4_e	1	M1	M1
600	1642507	1642507	IL6_e	1	M1	M1
601	1642507	1576962	GMCSF_e	0	M0	M1
602	1642507	1642507	EGFR_e	1	M1	M1
603	1642507	1642507	FCGR	1	M1	M1
604	1642507	1642507	SOCS1	0	M1	M1
605	1642507	1642507	SOCS3	0	M1	M1
606	1642507	1642507	STAT3_IL6	1	M1	M1
607	1642507	1642507	STAT6	1	M1	M1
608	1642507	1642507	TLR4	1	M1	M1
609	1642507	1642507	VEGF_out	1	M1	M1
610	1642507	1642507	IL6_out	1	M1	M1
611	1642507	1642507	IL6R	1	M1	M1
612	1642507	1642507	KLF4	1	M1	M1
613	1642507	1642507	LPS_e	1	M1	M1
614	1642507	1642507	NECA_e	1	M1	M1
615	1642507	1642507	NFKB	1	M1	M1
616	1642507	1642507	PPARG	1	M1	M1
617	1935360	1935360	GMCSF_e	0	M2c	M2c
618	1935360	1935360	IC_e	1	M2c	M2c
619	1935360	1935360	IFNG_e	0	M2c	M2c
620	1935360	1935360	IL10_e	1	M2c	M2c
621	1935360	1935360	IL12_out	1	M2c	M2c
622	1935360	1935360	IL1B_e	1	M2c	M2c
623	1935360	1935360	IL1R	1	M2c	M2c
624	1935360	1935360	IL4_e	1	M2c	M2c
625	1935360	1935360	IL6_e	1	M2c	M2c
626	1935360	1935360	IL6_out	1	M2c	M2c
627	1935360	1935360	IL6R	1	M2c	M2c
628	1935360	1935360	KLF4	1	M2c	M2c
629	1935360	1935360	LPS_e	1	M2c	M2c
630	1935360	1935360	NECA_e	1	M2c	M2c
631	1935360	1935360	NFKB	1	M2c	M2c
632	1935360	1935360	PPARG	1	M2c	M2c
633	1935360	1935360	SOCS1	1	M2c	M2c
634	1935360	1935360	STAT3_IL6	1	M2c	M2c
635	1935360	1935360	STAT5	1	M2c	M2c
636	1935360	1935360	STAT6	1	M2c	M2c
637	1935360	1935360	TLR4	1	M2c	M2c
638	1935360	1935360	VEGF_out	1	M2c	M2c
639	2097188	2097188	EGFR_e	1	M0	M0
640	2097188	2097188	GMCSF_e	1	M0	M0
641	2097188	2097188	IFNG_e	1	M0	M0
642	2097188	2097188	IL12_out	1	M0	M0
643	2097188	2097188	IL1B_e	0	M0	M0
644	2097188	2097188	IL1R	0	M0	M0
645	2097188	2097188	IL4_e	1	M0	M0
646	2097188	2097188	IL6_e	1	M0	M0
647	2097188	2097188	IL6_out	1	M0	M0
648	2097188	2097188	IL6R	1	M0	M0
649	2097188	2097188	KLF4	1	M0	M0
650	2097188	2097188	LPS_e	1	M0	M0
651	2097188	2097188	NECA_e	1	M0	M0
652	2097188	2097188	NFKB	0	M0	M0
653	2097188	2097188	PPARG	1	M0	M0
654	2097188	2097188	SOCS1	1	M0	M0
655	2097188	2097188	SOCS3	1	M0	M0
656	2097188	2097188	STAT1	1	M0	M0
657	2097188	2097188	STAT3_IL6	1	M0	M0
658	2097188	2097188	STAT5	1	M0	M0
659	2097188	2097188	TLR4	1	M0	M0
660	2097188	2097188	VEGF_out	1	M0	M0
661	2097188	2129956	STAT3_IL10	0	M2*	M0
662	2097188	2359332	IFNG_e	1	M2*	M0
663	2097188	2392100	STAT1	1	M2c*	M0
664	2097188	2392100	STAT3_IL10	0	M2c*	M0
665	2097188	2197508	IL10_out	0	M2c*	M0
666	2097188	2426884	IL10R	0	M2c*	M0
667	2097188	2164740	IL10_out	0	M2*	M0
668	2097188	2129956	STAT1	1	M2*	M0
669	2097188	2359332	STAT1	1	M2*	M0
670	2097188	2359332	IL10R	0	M2*	M0
671	2129956	2129956	EGFR_e	1	M2*	M2*
672	2129956	2164740	IL6_e	1	M2*	M2*
673	2129956	2097188	IC_e	1	M0	M2*
674	2129956	2129956	IL1B_e	0	M2*	M2*
675	2129956	2097188	IL10_e	1	M0	M2*
676	2129956	2129956	IFNG_e	1	M2*	M2*
677	2129956	2392100	IFNG_e	1	M2c*	M2*
678	2129956	2129956	IL6_out	1	M2*	M2*
679	2129956	2392100	IL10R	0	M2c*	M2*
680	2129956	2129956	KLF4	1	M2*	M2*
681	2129956	2129956	LPS_e	1	M2*	M2*
682	2129956	2129956	NECA_e	1	M2*	M2*
683	2129956	2129956	NFKB	0	M2*	M2*
684	2129956	2129956	GMCSF_e	1	M2*	M2*
685	2129956	2129956	SOCS1	1	M2*	M2*
686	2129956	2129956	IL12_out	1	M2*	M2*
687	2129956	2129956	STAT3_IL6	1	M2*	M2*
688	2129956	2129956	STAT5	1	M2*	M2*
689	2129956	2129956	TLR4	1	M2*	M2*
690	2129956	2129956	VEGF_out	1	M2*	M2*
691	2129956	2359332	NFKB	0	M2*	M2*
692	2129956	2129956	IL6R	1	M2*	M2*
693	2129956	2426884	IC_e	1	M2c*	M2*
694	2129956	2426884	IL10_out	0	M2c*	M2*
695	2129956	2426884	STAT1	1	M2c*	M2*
696	2129956	2359332	STAT5	1	M2*	M2*
697	2129956	2129956	PPARG	1	M2*	M2*
698	2129956	2164740	EGFR_e	1	M2*	M2*
699	2129956	2164740	GMCSF_e	1	M2*	M2*
700	2129956	2164740	IC_e	1	M2*	M2*
701	2129956	2164740	IFNG_e	1	M2*	M2*
702	2129956	2164740	IL10_e	1	M2*	M2*
703	2129956	2164740	IL12_out	1	M2*	M2*
704	2129956	2164740	IL1B_e	0	M2*	M2*
705	2129956	2164740	IL1R	0	M2*	M2*
706	2129956	2164740	IL4_e	1	M2*	M2*
707	2129956	2164740	TLR4	1	M2*	M2*
708	2129956	2164740	IL6_out	1	M2*	M2*
709	2129956	2164740	IL6R	1	M2*	M2*
710	2129956	2164740	KLF4	1	M2*	M2*
711	2129956	2164740	LPS_e	1	M2*	M2*
712	2129956	2164740	NECA_e	1	M2*	M2*
713	2129956	2164740	NFKB	1	M2*	M2*
714	2129956	2164740	PPARG	1	M2*	M2*
715	2129956	2129956	IL1R	0	M2*	M2*
716	2129956	2129956	IL4_e	1	M2*	M2*
717	2129956	2129956	IL6_e	1	M2*	M2*
718	2129956	2164740	STAT3_IL6	1	M2*	M2*
719	2129956	2164740	STAT5	1	M2*	M2*
720	2129956	2359332	SOCS1	1	M2*	M2*
721	2129956	2164740	VEGF_out	1	M2*	M2*
722	2129956	2459652	IL10R	0	M2c	M2*
723	2129956	2459652	STAT1	1	M2c	M2*
724	2129956	2459652	STAT3_IL10	0	M2c	M2*
725	2129956	2359332	IL6_e	1	M2*	M2*
726	2129956	2129956	SOCS3	1	M2*	M2*
727	2129956	2197508	STAT1	1	M2c*	M2*
728	2129956	2197508	STAT3_IL10	0	M2c*	M2*
729	2129956	2359332	LPS_e	1	M2*	M2*
730	2129956	2359332	NECA_e	1	M2*	M2*
731	2129956	2097188	STAT6	1	M0	M2*
732	2129956	2359332	PPARG	1	M2*	M2*
733	2129956	2359332	GMCSF_e	1	M2*	M2*
734	2129956	2359332	SOCS3	1	M2*	M2*
735	2129956	2359332	STAT3_IL6	1	M2*	M2*
736	2129956	2359332	IL1B_e	0	M2*	M2*
737	2129956	2359332	STAT6	1	M2*	M2*
738	2129956	2359332	TLR4	1	M2*	M2*
739	2129956	2359332	VEGF_out	1	M2*	M2*
740	2129956	2359332	IL6_out	1	M2*	M2*
741	2129956	2359332	IL6R	1	M2*	M2*
742	2129956	2164740	SOCS1	1	M2*	M2*
743	2129956	2164740	SOCS3	0	M2*	M2*
744	2129956	2164740	STAT1	1	M2*	M2*
745	2129956	2359332	EGFR_e	1	M2*	M2*
746	2129956	2359332	IL1R	0	M2*	M2*
747	2129956	2359332	IC_e	1	M2*	M2*
748	2129956	2359332	IL12_out	1	M2*	M2*
749	2129956	2359332	IL4_e	1	M2*	M2*
750	2129956	2359332	KLF4	1	M2*	M2*
751	2129956	2459652	IL10_out	0	M2c	M2*
752	2197508	2426884	EGFR_e	1	M2c*	M2c*
753	2197508	2097188	STAT3_IL10	1	M0	M2c*
754	2197508	2197508	VEGF_out	1	M2c*	M2c*
755	2197508	2197508	IL6_out	1	M2c*	M2c*
756	2197508	2197508	IL6R	1	M2c*	M2c*
757	2197508	2197508	LPS_e	1	M2c*	M2c*
758	2197508	2129956	FCGR	1	M2*	M2c*
759	2197508	2197508	NFKB	1	M2c*	M2c*
760	2197508	2197508	SOCS1	1	M2c*	M2c*
761	2197508	2197508	SOCS3	0	M2c*	M2c*
762	2197508	2197508	STAT3_IL6	1	M2c*	M2c*
763	2197508	2197508	PPARG	1	M2c*	M2c*
764	2197508	2197508	TLR4	1	M2c*	M2c*
765	2197508	2459652	FCGR	1	M2c	M2c*
766	2197508	2392100	IL1B_e	0	M2c*	M2c*
767	2197508	2392100	IL1R	0	M2c*	M2c*
768	2197508	2197508	KLF4	1	M2c*	M2c*
769	2197508	2197508	EGFR_e	1	M2c*	M2c*
770	2197508	2197508	FCGR	1	M2c*	M2c*
771	2197508	2197508	GMCSF_e	1	M2c*	M2c*
772	2197508	2197508	IC_e	1	M2c*	M2c*
773	2197508	2197508	IFNG_e	1	M2c*	M2c*
774	2197508	2197508	IL10_e	1	M2c*	M2c*
775	2197508	2197508	IL12_out	1	M2c*	M2c*
776	2197508	2197508	STAT5	1	M2c*	M2c*
777	2197508	2197508	IL1R	0	M2c*	M2c*
778	2197508	2197508	IL4_e	1	M2c*	M2c*
779	2197508	2197508	IL6_e	1	M2c*	M2c*
780	2197508	2359332	FCGR	1	M2*	M2c*
781	2197508	2359332	IL10_e	1	M2*	M2c*
782	2197508	2359332	STAT3_IL10	1	M2*	M2c*
783	2197508	2426884	IL1B_e	0	M2c*	M2c*
784	2197508	2197508	NECA_e	1	M2c*	M2c*
785	2197508	2097188	FCGR	1	M0	M2c*
786	2197508	2097188	IL10_out	1	M0	M2c*
787	2197508	2097188	IL10R	1	M0	M2c*
788	2197508	2392100	EGFR_e	1	M2c*	M2c*
789	2197508	2197508	IL1B_e	0	M2c*	M2c*
790	2197508	2392100	GMCSF_e	1	M2c*	M2c*
791	2197508	2392100	IC_e	1	M2c*	M2c*
792	2197508	2392100	IL12_out	1	M2c*	M2c*
793	2197508	2426884	PPARG	1	M2c*	M2c*
794	2197508	2426884	SOCS1	1	M2c*	M2c*
795	2197508	2392100	IL4_e	1	M2c*	M2c*
796	2197508	2392100	IL6_e	1	M2c*	M2c*
797	2197508	2392100	IL6_out	1	M2c*	M2c*
798	2197508	2392100	IL6R	1	M2c*	M2c*
799	2197508	2392100	KLF4	1	M2c*	M2c*
800	2197508	2392100	LPS_e	1	M2c*	M2c*
801	2197508	2392100	NECA_e	1	M2c*	M2c*
802	2197508	2392100	FCGR	1	M2c*	M2c*
803	2197508	2392100	PPARG	1	M2c*	M2c*
804	2197508	2392100	SOCS1	1	M2c*	M2c*
805	2197508	2392100	SOCS3	1	M2c*	M2c*
806	2197508	2392100	STAT3_IL6	1	M2c*	M2c*
807	2197508	2392100	STAT5	1	M2c*	M2c*
808	2197508	2392100	STAT6	1	M2c*	M2c*
809	2197508	2392100	TLR4	1	M2c*	M2c*
810	2197508	2392100	VEGF_out	1	M2c*	M2c*
811	2197508	2426884	IL1R	0	M2c*	M2c*
812	2197508	2426884	IL4_e	1	M2c*	M2c*
813	2197508	2129956	IC_e	1	M2*	M2c*
814	2197508	2129956	IL10_e	1	M2*	M2c*
815	2197508	2129956	IL10_out	1	M2*	M2c*
816	2197508	2129956	STAT6	1	M2*	M2c*
817	2197508	2426884	LPS_e	1	M2c*	M2c*
818	2197508	2426884	FCGR	1	M2c*	M2c*
819	2197508	2426884	GMCSF_e	1	M2c*	M2c*
820	2197508	2426884	IFNG_e	1	M2c*	M2c*
821	2197508	2426884	IL10_e	1	M2c*	M2c*
822	2197508	2426884	IL12_out	1	M2c*	M2c*
823	2197508	2426884	STAT3_IL6	1	M2c*	M2c*
824	2197508	2426884	STAT5	1	M2c*	M2c*
825	2197508	2426884	STAT6	1	M2c*	M2c*
826	2197508	2426884	IL6_e	1	M2c*	M2c*
827	2197508	2426884	IL6_out	1	M2c*	M2c*
828	2197508	2426884	IL6R	1	M2c*	M2c*
829	2197508	2426884	KLF4	1	M2c*	M2c*
830	2197508	2164740	FCGR	1	M2*	M2c*
831	2197508	2426884	NECA_e	1	M2c*	M2c*
832	2197508	2426884	NFKB	1	M2c*	M2c*
833	2197508	2164740	STAT6	1	M2*	M2c*
834	2197508	2459652	IC_e	1	M2c	M2c*
835	2197508	2426884	SOCS3	0	M2c*	M2c*
836	2197508	2426884	VEGF_out	1	M2c*	M2c*
837	2197508	2392100	NFKB	0	M2c*	M2c*
838	2197508	2426884	TLR4	1	M2c*	M2c*
839	2197508	2164740	IL10R	1	M2*	M2c*
840	2459652	2197508	IL10R	1	M2c*	M2c
841	2459652	2392100	IL10_e	1	M2c*	M2c
842	2459652	2392100	IL10_out	1	M2c*	M2c
843	2459652	2129956	IL10R	1	M2*	M2c
844	2459652	2359332	IL10_out	1	M2*	M2c
845	2459652	2426884	STAT3_IL10	1	M2c*	M2c
846	2459652	2164740	STAT3_IL10	1	M2*	M2c
847	2459652	2197508	STAT6	1	M2c*	M2c
848	2459652	2459652	EGFR_e	1	M2c	M2c
849	2459652	2459652	GMCSF_e	1	M2c	M2c
850	2459652	2459652	IFNG_e	1	M2c	M2c
851	2459652	2459652	IL10_e	1	M2c	M2c
852	2459652	2459652	IL12_out	1	M2c	M2c
853	2459652	2459652	IL1B_e	0	M2c	M2c
854	2459652	2459652	IL1R	0	M2c	M2c
855	2459652	2459652	IL4_e	1	M2c	M2c
856	2459652	2459652	IL6_e	1	M2c	M2c
857	2459652	2459652	IL6_out	1	M2c	M2c
858	2459652	2459652	IL6R	1	M2c	M2c
859	2459652	2459652	KLF4	1	M2c	M2c
860	2459652	2459652	LPS_e	1	M2c	M2c
861	2459652	2459652	NECA_e	1	M2c	M2c
862	2459652	2459652	NFKB	1	M2c	M2c
863	2459652	2459652	PPARG	1	M2c	M2c
864	2459652	2459652	SOCS1	1	M2c	M2c
865	2459652	2459652	SOCS3	0	M2c	M2c
866	2459652	2459652	STAT3_IL6	1	M2c	M2c
867	2459652	2459652	STAT5	1	M2c	M2c
868	2459652	2459652	STAT6	1	M2c	M2c
869	2459652	2459652	TLR4	1	M2c	M2c
870	2459652	2459652	VEGF_out	1	M2c	M2c
871	2691117	2691117	EGFR_e	1	M1	M1
872	2691117	2691117	FCGR	1	M1	M1
873	2691117	2691117	GMCSF_e	1	M1	M1
874	2691117	2691117	IC_e	1	M1	M1
875	2691117	2691117	IFNG_e	0	M1	M1
876	2691117	2691117	IL10_e	1	M1	M1
877	2691117	2691117	IL10_out	1	M1	M1
878	2691117	2691117	IL10R	1	M1	M1
879	2691117	2691117	IL12_out	0	M1	M1
880	2691117	2691117	IL1B_e	0	M1	M1
881	2691117	2691117	IL1R	0	M1	M1
882	2691117	2691117	IL4_e	1	M1	M1
883	2691117	2691117	IL6_e	1	M1	M1
884	2691117	2691117	IL6_out	1	M1	M1
885	2691117	2691117	IL6R	1	M1	M1
886	2691117	2691117	KLF4	1	M1	M1
887	2691117	2691117	LPS_e	1	M1	M1
888	2691117	2691117	NECA_e	1	M1	M1
889	2691117	2691117	NFKB	0	M1	M1
890	2691117	2691117	PPARG	1	M1	M1
891	2691117	2691117	SOCS1	0	M1	M1
892	2691117	2691117	SOCS3	0	M1	M1
893	2691117	2691117	STAT1	0	M1	M1
894	2691117	2691117	STAT3_IL10	1	M1	M1
895	2691117	2691117	STAT3_IL6	1	M1	M1
896	2691117	2691117	STAT5	1	M1	M1
897	2691117	2691117	STAT6	1	M1	M1
898	2691117	2691117	TLR4	1	M1	M1
899	2691117	2691117	VEGF_out	1	M1	M1
900	2691117	2983940	EGFR_e	1	M2c	M1
901	2691117	2983940	FCGR	1	M2c	M1
902	2691117	2983940	IC_e	1	M2c	M1
903	2691117	2983940	IL10_out	0	M2c	M1
904	2691117	2983940	IL10R	0	M2c	M1
905	2691117	2983940	SOCS3	0	M2c	M1
906	2691117	2983940	STAT1	1	M2c	M1
907	2691117	2983940	STAT3_IL10	0	M2c	M1
908	2983940	2983940	GMCSF_e	1	M2c	M2c
909	2983940	2983940	IFNG_e	0	M2c	M2c
910	2983940	2983940	IL10_e	1	M2c	M2c
911	2983940	2983940	IL12_out	1	M2c	M2c
912	2983940	2983940	IL1B_e	0	M2c	M2c
913	2983940	2983940	IL1R	0	M2c	M2c
914	2983940	2983940	IL4_e	1	M2c	M2c
915	2983940	2983940	IL6_e	1	M2c	M2c
916	2983940	2983940	IL6_out	1	M2c	M2c
917	2983940	2983940	IL6R	1	M2c	M2c
918	2983940	2983940	KLF4	1	M2c	M2c
919	2983940	2983940	LPS_e	1	M2c	M2c
920	2983940	2983940	NECA_e	1	M2c	M2c
921	2983940	2983940	NFKB	1	M2c	M2c
922	2983940	2983940	PPARG	1	M2c	M2c
923	2983940	2983940	SOCS1	1	M2c	M2c
924	2983940	2983940	STAT3_IL6	1	M2c	M2c
925	2983940	2983940	STAT5	1	M2c	M2c
926	2983940	2983940	STAT6	1	M2c	M2c
927	2983940	2983940	TLR4	1	M2c	M2c
928	2983940	2983940	VEGF_out	1	M2c	M2c
929	3149862	3149862	EGFR_e	1	M0	M0
930	3149862	3149862	GMCSF_e	0	M0	M0
931	3149862	3149862	IFNG_e	1	M0	M0
932	3149862	3149862	IL12_out	1	M0	M0
933	3149862	3149862	IL1B_e	0	M0	M0
934	3149862	3149862	IL1R	0	M0	M0
935	3149862	3149862	IL4_e	1	M0	M0
936	3149862	3149862	IL6_e	1	M0	M0
937	3149862	3149862	IL6_out	1	M0	M0
938	3149862	3149862	IL6R	1	M0	M0
939	3149862	3149862	KLF4	1	M0	M0
940	3149862	3149862	LPS_e	1	M0	M0
941	3149862	3149862	NECA_e	1	M0	M0
942	3149862	3149862	NFKB	0	M0	M0
943	3149862	3149862	PPARG	1	M0	M0
944	3149862	3149862	SOCS1	0	M0	M0
945	3149862	3149862	SOCS3	1	M0	M0
946	3149862	3149862	STAT1	1	M0	M0
947	3149862	3149862	STAT3_IL6	1	M0	M0
948	3149862	3149862	STAT5	0	M0	M0
949	3149862	3149862	TLR4	1	M0	M0
950	3149862	3149862	VEGF_out	1	M0	M0
951	3149862	3178534	STAT3_IL10	0	M2*	M0
952	3149862	3407908	IFNG_e	1	M2*	M0
953	3149862	3440678	STAT1	1	M2c*	M0
954	3149862	3440678	STAT3_IL10	0	M2c*	M0
955	3149862	3250180	IL10_out	0	M2c*	M0
956	3149862	3475460	IL10R	0	M2c*	M0
957	3149862	3217412	IL10_out	0	M2*	M0
958	3149862	3178534	STAT1	1	M2*	M0
959	3149862	3407908	STAT1	1	M2*	M0
960	3149862	3407908	IL10R	0	M2*	M0
961	3178534	3178534	EGFR_e	1	M2*	M2*
962	3178534	3217412	IL6_e	1	M2*	M2*
963	3178534	3149862	IC_e	1	M0	M2*
964	3178534	3178534	IL1B_e	0	M2*	M2*
965	3178534	3149862	IL10_e	1	M0	M2*
966	3178534	3178534	IFNG_e	1	M2*	M2*
967	3178534	3440678	IFNG_e	1	M2c*	M2*
968	3178534	3178534	IL6_out	1	M2*	M2*
969	3178534	3440678	IL10R	0	M2c*	M2*
970	3178534	3178534	KLF4	1	M2*	M2*
971	3178534	3178534	LPS_e	1	M2*	M2*
972	3178534	3178534	NECA_e	1	M2*	M2*
973	3178534	3178534	NFKB	0	M2*	M2*
974	3178534	3178534	GMCSF_e	0	M2*	M2*
975	3178534	3178534	SOCS1	1	M2*	M2*
976	3178534	3178534	IL12_out	1	M2*	M2*
977	3178534	3178534	STAT3_IL6	1	M2*	M2*
978	3178534	3178534	STAT5	0	M2*	M2*
979	3178534	3178534	TLR4	1	M2*	M2*
980	3178534	3178534	VEGF_out	1	M2*	M2*
981	3178534	3407908	NFKB	0	M2*	M2*
982	3178534	3178534	IL6R	1	M2*	M2*
983	3178534	3475460	IC_e	1	M2c*	M2*
984	3178534	3475460	IL10_out	0	M2c*	M2*
985	3178534	3475460	STAT1	1	M2c*	M2*
986	3178534	3407908	STAT5	1	M2*	M2*
987	3178534	3178534	PPARG	1	M2*	M2*
988	3178534	3217412	EGFR_e	1	M2*	M2*
989	3178534	3217412	GMCSF_e	0	M2*	M2*
990	3178534	3217412	IC_e	1	M2*	M2*
991	3178534	3217412	IFNG_e	1	M2*	M2*
992	3178534	3217412	IL10_e	1	M2*	M2*
993	3178534	3217412	IL12_out	1	M2*	M2*
994	3178534	3217412	IL1B_e	0	M2*	M2*
995	3178534	3217412	IL1R	0	M2*	M2*
996	3178534	3217412	IL4_e	1	M2*	M2*
997	3178534	3217412	TLR4	1	M2*	M2*
998	3178534	3217412	IL6_out	1	M2*	M2*
999	3178534	3217412	IL6R	1	M2*	M2*
1000	3178534	3217412	KLF4	1	M2*	M2*
1001	3178534	3217412	LPS_e	1	M2*	M2*
1002	3178534	3217412	NECA_e	1	M2*	M2*
1003	3178534	3217412	NFKB	1	M2*	M2*
1004	3178534	3217412	PPARG	1	M2*	M2*
1005	3178534	3178534	IL1R	0	M2*	M2*
1006	3178534	3178534	IL4_e	1	M2*	M2*
1007	3178534	3178534	IL6_e	1	M2*	M2*
1008	3178534	3217412	STAT3_IL6	1	M2*	M2*
1009	3178534	3217412	STAT5	1	M2*	M2*
1010	3178534	3407908	SOCS1	1	M2*	M2*
1011	3178534	3217412	VEGF_out	1	M2*	M2*
1012	3178534	3508228	IL10R	0	M2c	M2*
1013	3178534	3508228	STAT1	1	M2c	M2*
1014	3178534	3508228	STAT3_IL10	0	M2c	M2*
1015	3178534	3407908	IL6_e	1	M2*	M2*
1016	3178534	3178534	SOCS3	1	M2*	M2*
1017	3178534	3250180	STAT1	1	M2c*	M2*
1018	3178534	3250180	STAT3_IL10	0	M2c*	M2*
1019	3178534	3407908	LPS_e	1	M2*	M2*
1020	3178534	3407908	NECA_e	1	M2*	M2*
1021	3178534	3149862	STAT6	1	M0	M2*
1022	3178534	3407908	PPARG	1	M2*	M2*
1023	3178534	3407908	GMCSF_e	0	M2*	M2*
1024	3178534	3407908	SOCS3	1	M2*	M2*
1025	3178534	3407908	STAT3_IL6	1	M2*	M2*
1026	3178534	3407908	IL1B_e	0	M2*	M2*
1027	3178534	3407908	STAT6	1	M2*	M2*
1028	3178534	3407908	TLR4	1	M2*	M2*
1029	3178534	3407908	VEGF_out	1	M2*	M2*
1030	3178534	3407908	IL6_out	1	M2*	M2*
1031	3178534	3407908	IL6R	1	M2*	M2*
1032	3178534	3217412	SOCS1	0	M2*	M2*
1033	3178534	3217412	SOCS3	0	M2*	M2*
1034	3178534	3217412	STAT1	1	M2*	M2*
1035	3178534	3407908	EGFR_e	1	M2*	M2*
1036	3178534	3407908	IL1R	0	M2*	M2*
1037	3178534	3407908	IC_e	1	M2*	M2*
1038	3178534	3407908	IL12_out	1	M2*	M2*
1039	3178534	3407908	IL4_e	1	M2*	M2*
1040	3178534	3407908	KLF4	1	M2*	M2*
1041	3178534	3508228	IL10_out	0	M2c	M2*
1042	3250180	3475460	EGFR_e	1	M2c*	M2c*
1043	3250180	3149862	STAT3_IL10	1	M0	M2c*
1044	3250180	3250180	VEGF_out	1	M2c*	M2c*
1045	3250180	3250180	IL6_out	1	M2c*	M2c*
1046	3250180	3250180	IL6R	1	M2c*	M2c*
1047	3250180	3250180	LPS_e	1	M2c*	M2c*
1048	3250180	3178534	FCGR	1	M2*	M2c*
1049	3250180	3250180	NFKB	1	M2c*	M2c*
1050	3250180	3250180	SOCS1	0	M2c*	M2c*
1051	3250180	3250180	SOCS3	0	M2c*	M2c*
1052	3250180	3250180	STAT3_IL6	1	M2c*	M2c*
1053	3250180	3250180	PPARG	1	M2c*	M2c*
1054	3250180	3250180	TLR4	1	M2c*	M2c*
1055	3250180	3508228	FCGR	1	M2c	M2c*
1056	3250180	3440678	IL1B_e	0	M2c*	M2c*
1057	3250180	3440678	IL1R	0	M2c*	M2c*
1058	3250180	3250180	KLF4	1	M2c*	M2c*
1059	3250180	3250180	EGFR_e	1	M2c*	M2c*
1060	3250180	3250180	FCGR	1	M2c*	M2c*
1061	3250180	3250180	GMCSF_e	0	M2c*	M2c*
1062	3250180	3250180	IC_e	1	M2c*	M2c*
1063	3250180	3250180	IFNG_e	1	M2c*	M2c*
1064	3250180	3250180	IL10_e	1	M2c*	M2c*
1065	3250180	3250180	IL12_out	1	M2c*	M2c*
1066	3250180	3250180	STAT5	1	M2c*	M2c*
1067	3250180	3250180	IL1R	0	M2c*	M2c*
1068	3250180	3250180	IL4_e	1	M2c*	M2c*
1069	3250180	3250180	IL6_e	1	M2c*	M2c*
1070	3250180	3407908	FCGR	1	M2*	M2c*
1071	3250180	3407908	IL10_e	1	M2*	M2c*
1072	3250180	3407908	STAT3_IL10	1	M2*	M2c*
1073	3250180	3475460	IL1B_e	0	M2c*	M2c*
1074	3250180	3250180	NECA_e	1	M2c*	M2c*
1075	3250180	3149862	FCGR	1	M0	M2c*
1076	3250180	3149862	IL10_out	1	M0	M2c*
1077	3250180	3149862	IL10R	1	M0	M2c*
1078	3250180	3440678	EGFR_e	1	M2c*	M2c*
1079	3250180	3250180	IL1B_e	0	M2c*	M2c*
1080	3250180	3440678	GMCSF_e	0	M2c*	M2c*
1081	3250180	3440678	IC_e	1	M2c*	M2c*
1082	3250180	3440678	IL12_out	1	M2c*	M2c*
1083	3250180	3475460	PPARG	1	M2c*	M2c*
1084	3250180	3475460	SOCS1	1	M2c*	M2c*
1085	3250180	3440678	IL4_e	1	M2c*	M2c*
1086	3250180	3440678	IL6_e	1	M2c*	M2c*
1087	3250180	3440678	IL6_out	1	M2c*	M2c*
1088	3250180	3440678	IL6R	1	M2c*	M2c*
1089	3250180	3440678	KLF4	1	M2c*	M2c*
1090	3250180	3440678	LPS_e	1	M2c*	M2c*
1091	3250180	3440678	NECA_e	1	M2c*	M2c*
1092	3250180	3440678	FCGR	1	M2c*	M2c*
1093	3250180	3440678	PPARG	1	M2c*	M2c*
1094	3250180	3440678	SOCS1	1	M2c*	M2c*
1095	3250180	3440678	SOCS3	1	M2c*	M2c*
1096	3250180	3440678	STAT3_IL6	1	M2c*	M2c*
1097	3250180	3440678	STAT5	0	M2c*	M2c*
1098	3250180	3440678	STAT6	1	M2c*	M2c*
1099	3250180	3440678	TLR4	1	M2c*	M2c*
1100	3250180	3440678	VEGF_out	1	M2c*	M2c*
1101	3250180	3475460	IL1R	0	M2c*	M2c*
1102	3250180	3475460	IL4_e	1	M2c*	M2c*
1103	3250180	3178534	IC_e	1	M2*	M2c*
1104	3250180	3178534	IL10_e	1	M2*	M2c*
1105	3250180	3178534	IL10_out	1	M2*	M2c*
1106	3250180	3178534	STAT6	1	M2*	M2c*
1107	3250180	3475460	LPS_e	1	M2c*	M2c*
1108	3250180	3475460	FCGR	1	M2c*	M2c*
1109	3250180	3475460	GMCSF_e	0	M2c*	M2c*
1110	3250180	3475460	IFNG_e	1	M2c*	M2c*
1111	3250180	3475460	IL10_e	1	M2c*	M2c*
1112	3250180	3475460	IL12_out	1	M2c*	M2c*
1113	3250180	3475460	STAT3_IL6	1	M2c*	M2c*
1114	3250180	3475460	STAT5	1	M2c*	M2c*
1115	3250180	3475460	STAT6	1	M2c*	M2c*
1116	3250180	3475460	IL6_e	1	M2c*	M2c*
1117	3250180	3475460	IL6_out	1	M2c*	M2c*
1118	3250180	3475460	IL6R	1	M2c*	M2c*
1119	3250180	3475460	KLF4	1	M2c*	M2c*
1120	3250180	3217412	FCGR	1	M2*	M2c*
1121	3250180	3475460	NECA_e	1	M2c*	M2c*
1122	3250180	3475460	NFKB	1	M2c*	M2c*
1123	3250180	3217412	STAT6	1	M2*	M2c*
1124	3250180	3508228	IC_e	1	M2c	M2c*
1125	3250180	3475460	SOCS3	0	M2c*	M2c*
1126	3250180	3475460	VEGF_out	1	M2c*	M2c*
1127	3250180	3440678	NFKB	0	M2c*	M2c*
1128	3250180	3475460	TLR4	1	M2c*	M2c*
1129	3250180	3217412	IL10R	1	M2*	M2c*
1130	3508228	3250180	IL10R	1	M2c*	M2c
1131	3508228	3440678	IL10_e	1	M2c*	M2c
1132	3508228	3440678	IL10_out	1	M2c*	M2c
1133	3508228	3178534	IL10R	1	M2*	M2c
1134	3508228	3407908	IL10_out	1	M2*	M2c
1135	3508228	3475460	STAT3_IL10	1	M2c*	M2c
1136	3508228	3217412	STAT3_IL10	1	M2*	M2c
1137	3508228	3250180	STAT6	1	M2c*	M2c
1138	3508228	3508228	EGFR_e	1	M2c	M2c
1139	3508228	3508228	GMCSF_e	0	M2c	M2c
1140	3508228	3508228	IFNG_e	1	M2c	M2c
1141	3508228	3508228	IL10_e	1	M2c	M2c
1142	3508228	3508228	IL12_out	1	M2c	M2c
1143	3508228	3508228	IL1B_e	0	M2c	M2c
1144	3508228	3508228	IL1R	0	M2c	M2c
1145	3508228	3508228	IL4_e	1	M2c	M2c
1146	3508228	3508228	IL6_e	1	M2c	M2c
1147	3508228	3508228	IL6_out	1	M2c	M2c
1148	3508228	3508228	IL6R	1	M2c	M2c
1149	3508228	3508228	KLF4	1	M2c	M2c
1150	3508228	3508228	LPS_e	1	M2c	M2c
1151	3508228	3508228	NECA_e	1	M2c	M2c
1152	3508228	3508228	NFKB	1	M2c	M2c
1153	3508228	3508228	PPARG	1	M2c	M2c
1154	3508228	3508228	SOCS1	1	M2c	M2c
1155	3508228	3508228	SOCS3	0	M2c	M2c
1156	3508228	3508228	STAT3_IL6	1	M2c	M2c
1157	3508228	3508228	STAT5	1	M2c	M2c
1158	3508228	3508228	STAT6	1	M2c	M2c
1159	3508228	3508228	TLR4	1	M2c	M2c
1160	3508228	3508228	VEGF_out	1	M2c	M2c
1161	3674150	3674150	EGFR_e	1	M0	M0
1162	3674150	3674150	IFNG_e	0	M0	M0
1163	3674150	3674150	IL12_out	1	M0	M0
1164	3674150	3674150	IL1B_e	0	M0	M0
1165	3674150	3674150	IL1R	0	M0	M0
1166	3674150	3674150	IL4_e	1	M0	M0
1167	3674150	3674150	IL6_e	1	M0	M0
1168	3674150	3674150	IL6_out	1	M0	M0
1169	3674150	3674150	IL6R	1	M0	M0
1170	3674150	3674150	KLF4	1	M0	M0
1171	3674150	3674150	LPS_e	1	M0	M0
1172	3674150	3674150	NECA_e	1	M0	M0
1173	3674150	3674150	NFKB	0	M0	M0
1174	3674150	3674150	PPARG	1	M0	M0
1175	3674150	3674150	SOCS3	1	M0	M0
1176	3674150	3674150	STAT3_IL6	1	M0	M0
1177	3674150	3674150	TLR4	1	M0	M0
1178	3674150	3674150	VEGF_out	1	M0	M0
1179	3674150	3739695	IFNG_e	0	M1	M0
1180	3674150	3739695	STAT1	0	M1	M0
1181	3739693	3674150	IL10_e	1	M0	M1
1182	3739693	3674150	IL10_out	1	M0	M1
1183	3739693	3674150	IL10R	1	M0	M1
1184	3739693	3674150	STAT3_IL10	1	M0	M1
1185	3739693	3674150	STAT6	1	M0	M1
1186	3739693	3739695	STAT5	0	M1	M1
1187	3739693	3739693	IL4_e	1	M1	M1
1188	3739693	3739693	IL6_e	1	M1	M1
1189	3739693	3739693	IL6_out	1	M1	M1
1190	3739693	3739693	EGFR_e	1	M1	M1
1191	3739693	3739693	FCGR	1	M1	M1
1192	3739693	3739693	GMCSF_e	0	M1	M1
1193	3739693	3739693	IC_e	1	M1	M1
1194	3739693	3739693	IL10_e	1	M1	M1
1195	3739693	3739693	IL10_out	1	M1	M1
1196	3739693	3739693	IL10R	1	M1	M1
1197	3739693	3739693	IL12_out	0	M1	M1
1198	3739693	3739693	IL1B_e	0	M1	M1
1199	3739693	3739693	IL1R	0	M1	M1
1200	3739693	3739693	TLR4	1	M1	M1
1201	3739693	3739693	VEGF_out	1	M1	M1
1202	3739693	4032516	STAT3_IL10	0	M2c	M1
1203	3739693	3739693	IL6R	1	M1	M1
1204	3739693	3739693	KLF4	1	M1	M1
1205	3739693	3739693	LPS_e	1	M1	M1
1206	3739693	3739693	NECA_e	1	M1	M1
1207	3739693	3739693	NFKB	0	M1	M1
1208	3739693	3739693	PPARG	1	M1	M1
1209	3739693	3739693	SOCS3	0	M1	M1
1210	3739693	3739693	STAT3_IL10	1	M1	M1
1211	3739693	3739693	STAT3_IL6	1	M1	M1
1212	3739693	3739693	STAT6	1	M1	M1
1213	3739693	4032516	IL10R	0	M2c	M1
1214	3739693	4032516	SOCS3	0	M2c	M1
1215	3739693	4032516	STAT1	1	M2c	M1
1216	3739693	3674150	IC_e	1	M0	M1
1217	3739693	3739695	GMCSF_e	0	M1	M1
1218	3739693	3739695	IL10_e	1	M1	M1
1219	3739693	3674150	FCGR	1	M0	M1
1220	3739693	3739695	IL10R	1	M1	M1
1221	3739693	3739695	STAT3_IL10	1	M1	M1
1222	3739693	4032516	IL10_out	0	M2c	M1
1223	3739693	3739695	IL10_out	1	M1	M1
1224	3739693	4032516	FCGR	1	M2c	M1
1225	3739693	4032516	IC_e	1	M2c	M1
1226	3739693	4032516	EGFR_e	1	M2c	M1
1227	3739695	3739693	STAT5	1	M1	M1
1228	3739695	3739693	SOCS1	0	M1	M1
1229	3739695	3739693	STAT1	0	M1	M1
1230	3739695	3674150	SOCS1	0	M0	M1
1231	3739695	3674150	STAT1	1	M0	M1
1232	3739695	3674150	STAT5	0	M0	M1
1233	3739695	3739695	IC_e	1	M1	M1
1234	3739695	3739695	IL12_out	0	M1	M1
1235	3739695	3739695	IL1B_e	0	M1	M1
1236	3739695	3739695	IL1R	0	M1	M1
1237	3739695	3739695	IL4_e	1	M1	M1
1238	3739695	3739695	IL6_e	1	M1	M1
1239	3739695	3674150	GMCSF_e	0	M0	M1
1240	3739695	3739695	EGFR_e	1	M1	M1
1241	3739695	3739695	FCGR	1	M1	M1
1242	3739695	3739695	SOCS1	0	M1	M1
1243	3739695	3739695	SOCS3	0	M1	M1
1244	3739695	3739695	STAT3_IL6	1	M1	M1
1245	3739695	3739695	STAT6	1	M1	M1
1246	3739695	3739695	TLR4	1	M1	M1
1247	3739695	3739695	VEGF_out	1	M1	M1
1248	3739695	3739695	IL6_out	1	M1	M1
1249	3739695	3739695	IL6R	1	M1	M1
1250	3739695	3739695	KLF4	1	M1	M1
1251	3739695	3739695	LPS_e	1	M1	M1
1252	3739695	3739695	NECA_e	1	M1	M1
1253	3739695	3739695	NFKB	0	M1	M1
1254	3739695	3739695	PPARG	1	M1	M1
1255	3739695	3739693	IFNG_e	0	M1	M1
1256	4032516	4032516	GMCSF_e	0	M2c	M2c
1257	4032516	4032516	IFNG_e	0	M2c	M2c
1258	4032516	4032516	IL10_e	1	M2c	M2c
1259	4032516	4032516	IL12_out	1	M2c	M2c
1260	4032516	4032516	IL1B_e	0	M2c	M2c
1261	4032516	4032516	IL1R	0	M2c	M2c
1262	4032516	4032516	IL4_e	1	M2c	M2c
1263	4032516	4032516	IL6_e	1	M2c	M2c
1264	4032516	4032516	IL6_out	1	M2c	M2c
1265	4032516	4032516	IL6R	1	M2c	M2c
1266	4032516	4032516	KLF4	1	M2c	M2c
1267	4032516	4032516	LPS_e	1	M2c	M2c
1268	4032516	4032516	NECA_e	1	M2c	M2c
1269	4032516	4032516	NFKB	1	M2c	M2c
1270	4032516	4032516	PPARG	1	M2c	M2c
1271	4032516	4032516	SOCS1	1	M2c	M2c
1272	4032516	4032516	STAT3_IL6	1	M2c	M2c
1273	4032516	4032516	STAT5	1	M2c	M2c
1274	4032516	4032516	STAT6	1	M2c	M2c
1275	4032516	4032516	TLR4	1	M2c	M2c
1276	4032516	4032516	VEGF_out	1	M2c	M2c
1277	4194304	4194304	EGFR_e	1	M0	M0
1278	4194304	4194304	GMCSF_e	1	M0	M0
1279	4194304	4194304	IC_e	0	M0	M0
1280	4194304	4194304	IFNG_e	1	M0	M0
1281	4194304	4194304	IL12_out	1	M0	M0
1282	4194304	4194304	IL1R	1	M0	M0
1283	4194304	4194304	IL4_e	1	M0	M0
1284	4194304	4194304	IL6_e	1	M0	M0
1285	4194304	4194304	IL6_out	1	M0	M0
1286	4194304	4194304	IL6R	1	M0	M0
1287	4194304	4194304	KLF4	1	M0	M0
1288	4194304	4194304	NECA_e	1	M0	M0
1289	4194304	4194304	NFKB	1	M0	M0
1290	4194304	4194304	PPARG	1	M0	M0
1291	4194304	4194304	SOCS1	1	M0	M0
1292	4194304	4194304	SOCS3	1	M0	M0
1293	4194304	4194304	STAT1	1	M0	M0
1294	4194304	4194304	STAT3_IL6	1	M0	M0
1295	4194304	4194304	STAT5	1	M0	M0
1296	4194304	4194304	TLR4	1	M0	M0
1297	4194304	4194304	VEGF_out	1	M0	M0
1298	4194304	4294656	IL10_out	0	M2c*	M0
1299	4194304	4227072	STAT3_IL10	0	M2*	M0
1300	4194304	4456448	IFNG_e	1	M2*	M0
1301	4194304	4489216	STAT1	1	M2c*	M0
1302	4194304	4489216	STAT3_IL10	0	M2c*	M0
1303	4194304	4456448	STAT1	1	M2*	M0
1304	4194304	4524032	IL10R	0	M2c*	M0
1305	4194304	4261888	IL10_out	0	M2*	M0
1306	4194304	4227072	STAT1	1	M2*	M0
1307	4194304	4456448	IL10R	0	M2*	M0
1308	4227072	4194304	IL1B_e	1	M0	M2*
1309	4227072	4227072	EGFR_e	1	M2*	M2*
1310	4227072	4261888	IL6_e	1	M2*	M2*
1311	4227072	4489216	IFNG_e	1	M2c*	M2*
1312	4227072	4227072	IL12_out	1	M2*	M2*
1313	4227072	4194304	LPS_e	1	M0	M2*
1314	4227072	4227072	IC_e	0	M2*	M2*
1315	4227072	4194304	IL10_e	1	M0	M2*
1316	4227072	4227072	IL6_out	1	M2*	M2*
1317	4227072	4489216	IL10R	0	M2c*	M2*
1318	4227072	4227072	KLF4	1	M2*	M2*
1319	4227072	4227072	NECA_e	1	M2*	M2*
1320	4227072	4227072	NFKB	1	M2*	M2*
1321	4227072	4227072	PPARG	1	M2*	M2*
1322	4227072	4227072	GMCSF_e	1	M2*	M2*
1323	4227072	4227072	SOCS3	1	M2*	M2*
1324	4227072	4227072	IFNG_e	1	M2*	M2*
1325	4227072	4227072	STAT5	1	M2*	M2*
1326	4227072	4227072	TLR4	1	M2*	M2*
1327	4227072	4227072	VEGF_out	1	M2*	M2*
1328	4227072	4456448	NECA_e	1	M2*	M2*
1329	4227072	4456448	NFKB	1	M2*	M2*
1330	4227072	4227072	IL6R	1	M2*	M2*
1331	4227072	4524032	IL10_out	0	M2c*	M2*
1332	4227072	4524032	IL1B_e	1	M2c*	M2*
1333	4227072	4524032	LPS_e	1	M2c*	M2*
1334	4227072	4524032	STAT1	1	M2c*	M2*
1335	4227072	4227072	SOCS1	1	M2*	M2*
1336	4227072	4261888	EGFR_e	1	M2*	M2*
1337	4227072	4261888	GMCSF_e	1	M2*	M2*
1338	4227072	4261888	IC_e	0	M2*	M2*
1339	4227072	4261888	IFNG_e	1	M2*	M2*
1340	4227072	4261888	IL10_e	1	M2*	M2*
1341	4227072	4261888	IL12_out	1	M2*	M2*
1342	4227072	4261888	IL1B_e	1	M2*	M2*
1343	4227072	4261888	IL1R	1	M2*	M2*
1344	4227072	4261888	IL4_e	1	M2*	M2*
1345	4227072	4261888	TLR4	1	M2*	M2*
1346	4227072	4261888	IL6_out	1	M2*	M2*
1347	4227072	4261888	IL6R	1	M2*	M2*
1348	4227072	4261888	KLF4	1	M2*	M2*
1349	4227072	4261888	LPS_e	1	M2*	M2*
1350	4227072	4261888	NECA_e	1	M2*	M2*
1351	4227072	4261888	NFKB	1	M2*	M2*
1352	4227072	4261888	PPARG	1	M2*	M2*
1353	4227072	4227072	IL1R	1	M2*	M2*
1354	4227072	4227072	IL4_e	1	M2*	M2*
1355	4227072	4227072	IL6_e	1	M2*	M2*
1356	4227072	4261888	STAT3_IL6	1	M2*	M2*
1357	4227072	4261888	STAT5	1	M2*	M2*
1358	4227072	4456448	SOCS1	1	M2*	M2*
1359	4227072	4261888	VEGF_out	1	M2*	M2*
1360	4227072	4556800	IL10R	0	M2c	M2*
1361	4227072	4556800	STAT1	1	M2c	M2*
1362	4227072	4556800	STAT3_IL10	0	M2c	M2*
1363	4227072	4456448	IL6_e	1	M2*	M2*
1364	4227072	4227072	STAT3_IL6	1	M2*	M2*
1365	4227072	4294656	STAT1	1	M2c*	M2*
1366	4227072	4294656	STAT3_IL10	0	M2c*	M2*
1367	4227072	4456448	LPS_e	1	M2*	M2*
1368	4227072	4261888	SOCS3	0	M2*	M2*
1369	4227072	4194304	STAT6	1	M0	M2*
1370	4227072	4456448	PPARG	1	M2*	M2*
1371	4227072	4456448	GMCSF_e	1	M2*	M2*
1372	4227072	4456448	SOCS3	1	M2*	M2*
1373	4227072	4456448	STAT3_IL6	1	M2*	M2*
1374	4227072	4456448	STAT5	1	M2*	M2*
1375	4227072	4456448	STAT6	1	M2*	M2*
1376	4227072	4456448	TLR4	1	M2*	M2*
1377	4227072	4456448	VEGF_out	1	M2*	M2*
1378	4227072	4456448	IL6_out	1	M2*	M2*
1379	4227072	4456448	IL6R	1	M2*	M2*
1380	4227072	4261888	SOCS1	1	M2*	M2*
1381	4227072	4456448	IC_e	0	M2*	M2*
1382	4227072	4261888	STAT1	1	M2*	M2*
1383	4227072	4456448	EGFR_e	1	M2*	M2*
1384	4227072	4456448	IL1R	1	M2*	M2*
1385	4227072	4456448	IL4_e	1	M2*	M2*
1386	4227072	4456448	IL12_out	1	M2*	M2*
1387	4227072	4456448	IL1B_e	1	M2*	M2*
1388	4227072	4456448	KLF4	1	M2*	M2*
1389	4227072	4556800	IL10_out	0	M2c	M2*
1390	4294656	4194304	STAT3_IL10	1	M0	M2c*
1391	4294656	4294656	VEGF_out	1	M2c*	M2c*
1392	4294656	4294656	IL6_out	1	M2c*	M2c*
1393	4294656	4294656	IL6R	1	M2c*	M2c*
1394	4294656	4294656	LPS_e	1	M2c*	M2c*
1395	4294656	4227072	IL10_e	1	M2*	M2c*
1396	4294656	4294656	NFKB	1	M2c*	M2c*
1397	4294656	4227072	FCGR	1	M2*	M2c*
1398	4294656	4294656	SOCS1	1	M2c*	M2c*
1399	4294656	4294656	SOCS3	0	M2c*	M2c*
1400	4294656	4294656	STAT3_IL6	1	M2c*	M2c*
1401	4294656	4294656	PPARG	1	M2c*	M2c*
1402	4294656	4294656	TLR4	1	M2c*	M2c*
1403	4294656	4556800	FCGR	1	M2c	M2c*
1404	4294656	4489216	IL1B_e	1	M2c*	M2c*
1405	4294656	4489216	IL1R	1	M2c*	M2c*
1406	4294656	4294656	KLF4	1	M2c*	M2c*
1407	4294656	4294656	EGFR_e	1	M2c*	M2c*
1408	4294656	4294656	FCGR	1	M2c*	M2c*
1409	4294656	4294656	GMCSF_e	1	M2c*	M2c*
1410	4294656	4294656	IC_e	0	M2c*	M2c*
1411	4294656	4294656	IFNG_e	1	M2c*	M2c*
1412	4294656	4294656	IL10_e	1	M2c*	M2c*
1413	4294656	4294656	IL12_out	1	M2c*	M2c*
1414	4294656	4294656	STAT5	1	M2c*	M2c*
1415	4294656	4294656	IL1R	1	M2c*	M2c*
1416	4294656	4294656	IL4_e	1	M2c*	M2c*
1417	4294656	4294656	IL6_e	1	M2c*	M2c*
1418	4294656	4456448	FCGR	1	M2*	M2c*
1419	4294656	4456448	IL10_e	1	M2*	M2c*
1420	4294656	4456448	STAT3_IL10	1	M2*	M2c*
1421	4294656	4524032	IL10_e	1	M2c*	M2c*
1422	4294656	4294656	NECA_e	1	M2c*	M2c*
1423	4294656	4194304	FCGR	1	M0	M2c*
1424	4294656	4194304	IL10_out	1	M0	M2c*
1425	4294656	4194304	IL10R	1	M0	M2c*
1426	4294656	4489216	EGFR_e	1	M2c*	M2c*
1427	4294656	4294656	IL1B_e	1	M2c*	M2c*
1428	4294656	4489216	GMCSF_e	1	M2c*	M2c*
1429	4294656	4489216	IC_e	0	M2c*	M2c*
1430	4294656	4489216	IL12_out	1	M2c*	M2c*
1431	4294656	4524032	PPARG	1	M2c*	M2c*
1432	4294656	4524032	SOCS1	1	M2c*	M2c*
1433	4294656	4489216	IL4_e	1	M2c*	M2c*
1434	4294656	4489216	IL6_e	1	M2c*	M2c*
1435	4294656	4489216	IL6_out	1	M2c*	M2c*
1436	4294656	4489216	IL6R	1	M2c*	M2c*
1437	4294656	4489216	KLF4	1	M2c*	M2c*
1438	4294656	4489216	LPS_e	1	M2c*	M2c*
1439	4294656	4489216	NECA_e	1	M2c*	M2c*
1440	4294656	4489216	FCGR	1	M2c*	M2c*
1441	4294656	4489216	PPARG	1	M2c*	M2c*
1442	4294656	4489216	SOCS1	1	M2c*	M2c*
1443	4294656	4489216	SOCS3	1	M2c*	M2c*
1444	4294656	4489216	STAT3_IL6	1	M2c*	M2c*
1445	4294656	4489216	STAT5	1	M2c*	M2c*
1446	4294656	4489216	STAT6	1	M2c*	M2c*
1447	4294656	4489216	TLR4	1	M2c*	M2c*
1448	4294656	4489216	VEGF_out	1	M2c*	M2c*
1449	4294656	4524032	IL12_out	1	M2c*	M2c*
1450	4294656	4524032	IL1R	1	M2c*	M2c*
1451	4294656	4227072	IL10_out	1	M2*	M2c*
1452	4294656	4227072	IL1B_e	1	M2*	M2c*
1453	4294656	4227072	LPS_e	1	M2*	M2c*
1454	4294656	4227072	STAT6	1	M2*	M2c*
1455	4294656	4524032	KLF4	1	M2c*	M2c*
1456	4294656	4524032	EGFR_e	1	M2c*	M2c*
1457	4294656	4524032	FCGR	1	M2c*	M2c*
1458	4294656	4524032	GMCSF_e	1	M2c*	M2c*
1459	4294656	4524032	IC_e	0	M2c*	M2c*
1460	4294656	4524032	IFNG_e	1	M2c*	M2c*
1461	4294656	4524032	STAT3_IL6	1	M2c*	M2c*
1462	4294656	4524032	STAT5	1	M2c*	M2c*
1463	4294656	4524032	STAT6	1	M2c*	M2c*
1464	4294656	4524032	IL4_e	1	M2c*	M2c*
1465	4294656	4524032	IL6_e	1	M2c*	M2c*
1466	4294656	4524032	IL6_out	1	M2c*	M2c*
1467	4294656	4524032	IL6R	1	M2c*	M2c*
1468	4294656	4261888	FCGR	1	M2*	M2c*
1469	4294656	4524032	NECA_e	1	M2c*	M2c*
1470	4294656	4524032	NFKB	1	M2c*	M2c*
1471	4294656	4261888	STAT6	1	M2*	M2c*
1472	4294656	4556800	IL1B_e	1	M2c	M2c*
1473	4294656	4524032	SOCS3	0	M2c*	M2c*
1474	4294656	4524032	VEGF_out	1	M2c*	M2c*
1475	4294656	4489216	NFKB	1	M2c*	M2c*
1476	4294656	4524032	TLR4	1	M2c*	M2c*
1477	4294656	4261888	IL10R	1	M2*	M2c*
1478	4294656	4556800	LPS_e	1	M2c	M2c*
1479	4556800	4294656	IL10R	1	M2c*	M2c
1480	4556800	4489216	IL10_e	1	M2c*	M2c
1481	4556800	4489216	IL10_out	1	M2c*	M2c
1482	4556800	4227072	IL10R	1	M2*	M2c
1483	4556800	4524032	STAT3_IL10	1	M2c*	M2c
1484	4556800	4261888	STAT3_IL10	1	M2*	M2c
1485	4556800	4294656	STAT6	1	M2c*	M2c
1486	4556800	4456448	IL10_out	1	M2*	M2c
1487	4556800	4556800	EGFR_e	1	M2c	M2c
1488	4556800	4556800	GMCSF_e	1	M2c	M2c
1489	4556800	4556800	IC_e	0	M2c	M2c
1490	4556800	4556800	IFNG_e	1	M2c	M2c
1491	4556800	4556800	IL10_e	1	M2c	M2c
1492	4556800	4556800	IL12_out	1	M2c	M2c
1493	4556800	4556800	IL1R	1	M2c	M2c
1494	4556800	4556800	IL4_e	1	M2c	M2c
1495	4556800	4556800	IL6_e	1	M2c	M2c
1496	4556800	4556800	IL6_out	1	M2c	M2c
1497	4556800	4556800	IL6R	1	M2c	M2c
1498	4556800	4556800	KLF4	1	M2c	M2c
1499	4556800	4556800	NECA_e	1	M2c	M2c
1500	4556800	4556800	NFKB	1	M2c	M2c
1501	4556800	4556800	PPARG	1	M2c	M2c
1502	4556800	4556800	SOCS1	1	M2c	M2c
1503	4556800	4556800	SOCS3	0	M2c	M2c
1504	4556800	4556800	STAT3_IL6	1	M2c	M2c
1505	4556800	4556800	STAT5	1	M2c	M2c
1506	4556800	4556800	STAT6	1	M2c	M2c
1507	4556800	4556800	TLR4	1	M2c	M2c
1508	4556800	4556800	VEGF_out	1	M2c	M2c
1509	4788225	4788225	EGFR_e	1	M0	M0
1510	4788225	4788225	FCGR	1	M0	M0
1511	4788225	4788225	GMCSF_e	1	M0	M0
1512	4788225	4788225	IC_e	0	M0	M0
1513	4788225	4788225	IFNG_e	0	M0	M0
1514	4788225	4788225	IL10_e	1	M0	M0
1515	4788225	4788225	IL10_out	1	M0	M0
1516	4788225	4788225	IL10R	1	M0	M0
1517	4788225	4788225	IL12_out	1	M0	M0
1518	4788225	4788225	IL1B_e	1	M0	M0
1519	4788225	4788225	IL1R	1	M0	M0
1520	4788225	4788225	IL4_e	1	M0	M0
1521	4788225	4788225	IL6_e	1	M0	M0
1522	4788225	4788225	IL6_out	1	M0	M0
1523	4788225	4788225	IL6R	1	M0	M0
1524	4788225	4788225	KLF4	1	M0	M0
1525	4788225	4788225	LPS_e	1	M0	M0
1526	4788225	4788225	NECA_e	1	M0	M0
1527	4788225	4788225	NFKB	1	M0	M0
1528	4788225	4788225	PPARG	1	M0	M0
1529	4788225	4788225	SOCS1	0	M0	M0
1530	4788225	4788225	SOCS3	0	M0	M0
1531	4788225	4788225	STAT1	0	M0	M0
1532	4788225	4788225	STAT3_IL10	1	M0	M0
1533	4788225	4788225	STAT3_IL6	1	M0	M0
1534	4788225	4788225	STAT5	1	M0	M0
1535	4788225	4788225	STAT6	1	M0	M0
1536	4788225	4788225	TLR4	1	M0	M0
1537	4788225	4788225	VEGF_out	1	M0	M0
1538	4788225	5081088	EGFR_e	1	M2c	M0
1539	4788225	5081088	FCGR	1	M2c	M0
1540	4788225	5081088	IL10_out	0	M2c	M0
1541	4788225	5081088	IL10R	0	M2c	M0
1542	4788225	5081088	IL1B_e	1	M2c	M0
1543	4788225	5081088	LPS_e	1	M2c	M0
1544	4788225	5081088	SOCS3	0	M2c	M0
1545	4788225	5081088	STAT1	1	M2c	M0
1546	4788225	5081088	STAT3_IL10	0	M2c	M0
1547	5081088	5081088	GMCSF_e	1	M2c	M2c
1548	5081088	5081088	IC_e	0	M2c	M2c
1549	5081088	5081088	IFNG_e	0	M2c	M2c
1550	5081088	5081088	IL10_e	1	M2c	M2c
1551	5081088	5081088	IL12_out	1	M2c	M2c
1552	5081088	5081088	IL1R	1	M2c	M2c
1553	5081088	5081088	IL4_e	1	M2c	M2c
1554	5081088	5081088	IL6_e	1	M2c	M2c
1555	5081088	5081088	IL6_out	1	M2c	M2c
1556	5081088	5081088	IL6R	1	M2c	M2c
1557	5081088	5081088	KLF4	1	M2c	M2c
1558	5081088	5081088	NECA_e	1	M2c	M2c
1559	5081088	5081088	NFKB	1	M2c	M2c
1560	5081088	5081088	PPARG	1	M2c	M2c
1561	5081088	5081088	SOCS1	1	M2c	M2c
1562	5081088	5081088	STAT3_IL6	1	M2c	M2c
1563	5081088	5081088	STAT5	1	M2c	M2c
1564	5081088	5081088	STAT6	1	M2c	M2c
1565	5081088	5081088	TLR4	1	M2c	M2c
1566	5081088	5081088	VEGF_out	1	M2c	M2c
1567	5246978	5246978	EGFR_e	1	M0	M0
1568	5246978	5246978	GMCSF_e	0	M0	M0
1569	5246978	5246978	IC_e	0	M0	M0
1570	5246978	5246978	IFNG_e	1	M0	M0
1571	5246978	5246978	IL12_out	1	M0	M0
1572	5246978	5246978	IL1R	1	M0	M0
1573	5246978	5246978	IL4_e	1	M0	M0
1574	5246978	5246978	IL6_e	1	M0	M0
1575	5246978	5246978	IL6_out	1	M0	M0
1576	5246978	5246978	IL6R	1	M0	M0
1577	5246978	5246978	KLF4	1	M0	M0
1578	5246978	5246978	NECA_e	1	M0	M0
1579	5246978	5246978	NFKB	1	M0	M0
1580	5246978	5246978	PPARG	1	M0	M0
1581	5246978	5246978	SOCS1	0	M0	M0
1582	5246978	5246978	SOCS3	1	M0	M0
1583	5246978	5246978	STAT1	1	M0	M0
1584	5246978	5246978	STAT3_IL6	1	M0	M0
1585	5246978	5246978	STAT5	0	M0	M0
1586	5246978	5246978	TLR4	1	M0	M0
1587	5246978	5246978	VEGF_out	1	M0	M0
1588	5246978	5347328	IL10_out	0	M2c*	M0
1589	5246978	5275650	STAT3_IL10	0	M2*	M0
1590	5246978	5505024	IFNG_e	1	M2*	M0
1591	5246978	5537794	STAT1	1	M2c*	M0
1592	5246978	5537794	STAT3_IL10	0	M2c*	M0
1593	5246978	5505024	STAT1	1	M2*	M0
1594	5246978	5572608	IL10R	0	M2c*	M0
1595	5246978	5314560	IL10_out	0	M2*	M0
1596	5246978	5275650	STAT1	1	M2*	M0
1597	5246978	5505024	IL10R	0	M2*	M0
1598	5275650	5246978	IL1B_e	1	M0	M2*
1599	5275650	5275650	EGFR_e	1	M2*	M2*
1600	5275650	5314560	IL6_e	1	M2*	M2*
1601	5275650	5537794	IFNG_e	1	M2c*	M2*
1602	5275650	5275650	IL12_out	1	M2*	M2*
1603	5275650	5246978	LPS_e	1	M0	M2*
1604	5275650	5275650	IC_e	0	M2*	M2*
1605	5275650	5246978	IL10_e	1	M0	M2*
1606	5275650	5275650	IL6_out	1	M2*	M2*
1607	5275650	5537794	IL10R	0	M2c*	M2*
1608	5275650	5275650	KLF4	1	M2*	M2*
1609	5275650	5275650	NECA_e	1	M2*	M2*
1610	5275650	5275650	NFKB	1	M2*	M2*
1611	5275650	5275650	PPARG	1	M2*	M2*
1612	5275650	5275650	GMCSF_e	0	M2*	M2*
1613	5275650	5275650	SOCS3	1	M2*	M2*
1614	5275650	5275650	IFNG_e	1	M2*	M2*
1615	5275650	5275650	STAT5	0	M2*	M2*
1616	5275650	5275650	TLR4	1	M2*	M2*
1617	5275650	5275650	VEGF_out	1	M2*	M2*
1618	5275650	5505024	NECA_e	1	M2*	M2*
1619	5275650	5505024	NFKB	1	M2*	M2*
1620	5275650	5275650	IL6R	1	M2*	M2*
1621	5275650	5572608	IL10_out	0	M2c*	M2*
1622	5275650	5572608	IL1B_e	1	M2c*	M2*
1623	5275650	5572608	LPS_e	1	M2c*	M2*
1624	5275650	5572608	STAT1	1	M2c*	M2*
1625	5275650	5275650	SOCS1	1	M2*	M2*
1626	5275650	5314560	EGFR_e	1	M2*	M2*
1627	5275650	5314560	GMCSF_e	0	M2*	M2*
1628	5275650	5314560	IC_e	0	M2*	M2*
1629	5275650	5314560	IFNG_e	1	M2*	M2*
1630	5275650	5314560	IL10_e	1	M2*	M2*
1631	5275650	5314560	IL12_out	1	M2*	M2*
1632	5275650	5314560	IL1B_e	1	M2*	M2*
1633	5275650	5314560	IL1R	1	M2*	M2*
1634	5275650	5314560	IL4_e	1	M2*	M2*
1635	5275650	5314560	TLR4	1	M2*	M2*
1636	5275650	5314560	IL6_out	1	M2*	M2*
1637	5275650	5314560	IL6R	1	M2*	M2*
1638	5275650	5314560	KLF4	1	M2*	M2*
1639	5275650	5314560	LPS_e	1	M2*	M2*
1640	5275650	5314560	NECA_e	1	M2*	M2*
1641	5275650	5314560	NFKB	1	M2*	M2*
1642	5275650	5314560	PPARG	1	M2*	M2*
1643	5275650	5275650	IL1R	1	M2*	M2*
1644	5275650	5275650	IL4_e	1	M2*	M2*
1645	5275650	5275650	IL6_e	1	M2*	M2*
1646	5275650	5314560	STAT3_IL6	1	M2*	M2*
1647	5275650	5314560	STAT5	1	M2*	M2*
1648	5275650	5505024	SOCS1	1	M2*	M2*
1649	5275650	5314560	VEGF_out	1	M2*	M2*
1650	5275650	5605376	IL10R	0	M2c	M2*
1651	5275650	5605376	STAT1	1	M2c	M2*
1652	5275650	5605376	STAT3_IL10	0	M2c	M2*
1653	5275650	5505024	IL6_e	1	M2*	M2*
1654	5275650	5275650	STAT3_IL6	1	M2*	M2*
1655	5275650	5347328	STAT1	1	M2c*	M2*
1656	5275650	5347328	STAT3_IL10	0	M2c*	M2*
1657	5275650	5505024	LPS_e	1	M2*	M2*
1658	5275650	5314560	SOCS3	0	M2*	M2*
1659	5275650	5246978	STAT6	1	M0	M2*
1660	5275650	5505024	PPARG	1	M2*	M2*
1661	5275650	5505024	GMCSF_e	0	M2*	M2*
1662	5275650	5505024	SOCS3	1	M2*	M2*
1663	5275650	5505024	STAT3_IL6	1	M2*	M2*
1664	5275650	5505024	STAT5	1	M2*	M2*
1665	5275650	5505024	STAT6	1	M2*	M2*
1666	5275650	5505024	TLR4	1	M2*	M2*
1667	5275650	5505024	VEGF_out	1	M2*	M2*
1668	5275650	5505024	IL6_out	1	M2*	M2*
1669	5275650	5505024	IL6R	1	M2*	M2*
1670	5275650	5314560	SOCS1	0	M2*	M2*
1671	5275650	5505024	IC_e	0	M2*	M2*
1672	5275650	5314560	STAT1	1	M2*	M2*
1673	5275650	5505024	EGFR_e	1	M2*	M2*
1674	5275650	5505024	IL1R	1	M2*	M2*
1675	5275650	5505024	IL4_e	1	M2*	M2*
1676	5275650	5505024	IL12_out	1	M2*	M2*
1677	5275650	5505024	IL1B_e	1	M2*	M2*
1678	5275650	5505024	KLF4	1	M2*	M2*
1679	5275650	5605376	IL10_out	0	M2c	M2*
1680	5347328	5246978	STAT3_IL10	1	M0	M2c*
1681	5347328	5347328	VEGF_out	1	M2c*	M2c*
1682	5347328	5347328	IL6_out	1	M2c*	M2c*
1683	5347328	5347328	IL6R	1	M2c*	M2c*
1684	5347328	5347328	LPS_e	1	M2c*	M2c*
1685	5347328	5275650	IL10_e	1	M2*	M2c*
1686	5347328	5347328	NFKB	1	M2c*	M2c*
1687	5347328	5275650	FCGR	1	M2*	M2c*
1688	5347328	5347328	SOCS1	0	M2c*	M2c*
1689	5347328	5347328	SOCS3	0	M2c*	M2c*
1690	5347328	5347328	STAT3_IL6	1	M2c*	M2c*
1691	5347328	5347328	PPARG	1	M2c*	M2c*
1692	5347328	5347328	TLR4	1	M2c*	M2c*
1693	5347328	5605376	FCGR	1	M2c	M2c*
1694	5347328	5537794	IL1B_e	1	M2c*	M2c*
1695	5347328	5537794	IL1R	1	M2c*	M2c*
1696	5347328	5347328	KLF4	1	M2c*	M2c*
1697	5347328	5347328	EGFR_e	1	M2c*	M2c*
1698	5347328	5347328	FCGR	1	M2c*	M2c*
1699	5347328	5347328	GMCSF_e	0	M2c*	M2c*
1700	5347328	5347328	IC_e	0	M2c*	M2c*
1701	5347328	5347328	IFNG_e	1	M2c*	M2c*
1702	5347328	5347328	IL10_e	1	M2c*	M2c*
1703	5347328	5347328	IL12_out	1	M2c*	M2c*
1704	5347328	5347328	STAT5	1	M2c*	M2c*
1705	5347328	5347328	IL1R	1	M2c*	M2c*
1706	5347328	5347328	IL4_e	1	M2c*	M2c*
1707	5347328	5347328	IL6_e	1	M2c*	M2c*
1708	5347328	5505024	FCGR	1	M2*	M2c*
1709	5347328	5505024	IL10_e	1	M2*	M2c*
1710	5347328	5505024	STAT3_IL10	1	M2*	M2c*
1711	5347328	5572608	IL10_e	1	M2c*	M2c*
1712	5347328	5347328	NECA_e	1	M2c*	M2c*
1713	5347328	5246978	FCGR	1	M0	M2c*
1714	5347328	5246978	IL10_out	1	M0	M2c*
1715	5347328	5246978	IL10R	1	M0	M2c*
1716	5347328	5537794	EGFR_e	1	M2c*	M2c*
1717	5347328	5347328	IL1B_e	1	M2c*	M2c*
1718	5347328	5537794	GMCSF_e	0	M2c*	M2c*
1719	5347328	5537794	IC_e	0	M2c*	M2c*
1720	5347328	5537794	IL12_out	1	M2c*	M2c*
1721	5347328	5572608	PPARG	1	M2c*	M2c*
1722	5347328	5572608	SOCS1	1	M2c*	M2c*
1723	5347328	5537794	IL4_e	1	M2c*	M2c*
1724	5347328	5537794	IL6_e	1	M2c*	M2c*
1725	5347328	5537794	IL6_out	1	M2c*	M2c*
1726	5347328	5537794	IL6R	1	M2c*	M2c*
1727	5347328	5537794	KLF4	1	M2c*	M2c*
1728	5347328	5537794	LPS_e	1	M2c*	M2c*
1729	5347328	5537794	NECA_e	1	M2c*	M2c*
1730	5347328	5537794	FCGR	1	M2c*	M2c*
1731	5347328	5537794	PPARG	1	M2c*	M2c*
1732	5347328	5537794	SOCS1	1	M2c*	M2c*
1733	5347328	5537794	SOCS3	1	M2c*	M2c*
1734	5347328	5537794	STAT3_IL6	1	M2c*	M2c*
1735	5347328	5537794	STAT5	0	M2c*	M2c*
1736	5347328	5537794	STAT6	1	M2c*	M2c*
1737	5347328	5537794	TLR4	1	M2c*	M2c*
1738	5347328	5537794	VEGF_out	1	M2c*	M2c*
1739	5347328	5572608	IL12_out	1	M2c*	M2c*
1740	5347328	5572608	IL1R	1	M2c*	M2c*
1741	5347328	5275650	IL10_out	1	M2*	M2c*
1742	5347328	5275650	IL1B_e	1	M2*	M2c*
1743	5347328	5275650	LPS_e	1	M2*	M2c*
1744	5347328	5275650	STAT6	1	M2*	M2c*
1745	5347328	5572608	KLF4	1	M2c*	M2c*
1746	5347328	5572608	EGFR_e	1	M2c*	M2c*
1747	5347328	5572608	FCGR	1	M2c*	M2c*
1748	5347328	5572608	GMCSF_e	0	M2c*	M2c*
1749	5347328	5572608	IC_e	0	M2c*	M2c*
1750	5347328	5572608	IFNG_e	1	M2c*	M2c*
1751	5347328	5572608	STAT3_IL6	1	M2c*	M2c*
1752	5347328	5572608	STAT5	1	M2c*	M2c*
1753	5347328	5572608	STAT6	1	M2c*	M2c*
1754	5347328	5572608	IL4_e	1	M2c*	M2c*
1755	5347328	5572608	IL6_e	1	M2c*	M2c*
1756	5347328	5572608	IL6_out	1	M2c*	M2c*
1757	5347328	5572608	IL6R	1	M2c*	M2c*
1758	5347328	5314560	FCGR	1	M2*	M2c*
1759	5347328	5572608	NECA_e	1	M2c*	M2c*
1760	5347328	5572608	NFKB	1	M2c*	M2c*
1761	5347328	5314560	STAT6	1	M2*	M2c*
1762	5347328	5605376	IL1B_e	1	M2c	M2c*
1763	5347328	5572608	SOCS3	0	M2c*	M2c*
1764	5347328	5572608	VEGF_out	1	M2c*	M2c*
1765	5347328	5537794	NFKB	1	M2c*	M2c*
1766	5347328	5572608	TLR4	1	M2c*	M2c*
1767	5347328	5314560	IL10R	1	M2*	M2c*
1768	5347328	5605376	LPS_e	1	M2c	M2c*
1769	5605376	5347328	IL10R	1	M2c*	M2c
1770	5605376	5537794	IL10_e	1	M2c*	M2c
1771	5605376	5537794	IL10_out	1	M2c*	M2c
1772	5605376	5275650	IL10R	1	M2*	M2c
1773	5605376	5572608	STAT3_IL10	1	M2c*	M2c
1774	5605376	5314560	STAT3_IL10	1	M2*	M2c
1775	5605376	5347328	STAT6	1	M2c*	M2c
1776	5605376	5505024	IL10_out	1	M2*	M2c
1777	5605376	5605376	EGFR_e	1	M2c	M2c
1778	5605376	5605376	GMCSF_e	0	M2c	M2c
1779	5605376	5605376	IC_e	0	M2c	M2c
1780	5605376	5605376	IFNG_e	1	M2c	M2c
1781	5605376	5605376	IL10_e	1	M2c	M2c
1782	5605376	5605376	IL12_out	1	M2c	M2c
1783	5605376	5605376	IL1R	1	M2c	M2c
1784	5605376	5605376	IL4_e	1	M2c	M2c
1785	5605376	5605376	IL6_e	1	M2c	M2c
1786	5605376	5605376	IL6_out	1	M2c	M2c
1787	5605376	5605376	IL6R	1	M2c	M2c
1788	5605376	5605376	KLF4	1	M2c	M2c
1789	5605376	5605376	NECA_e	1	M2c	M2c
1790	5605376	5605376	NFKB	1	M2c	M2c
1791	5605376	5605376	PPARG	1	M2c	M2c
1792	5605376	5605376	SOCS1	1	M2c	M2c
1793	5605376	5605376	SOCS3	0	M2c	M2c
1794	5605376	5605376	STAT3_IL6	1	M2c	M2c
1795	5605376	5605376	STAT5	1	M2c	M2c
1796	5605376	5605376	STAT6	1	M2c	M2c
1797	5605376	5605376	TLR4	1	M2c	M2c
1798	5605376	5605376	VEGF_out	1	M2c	M2c
1799	5771266	5771266	EGFR_e	1	M0	M0
1800	5771266	5771266	IC_e	0	M0	M0
1801	5771266	5771266	IFNG_e	0	M0	M0
1802	5771266	5771266	IL12_out	1	M0	M0
1803	5771266	5771266	IL1R	1	M0	M0
1804	5771266	5771266	IL4_e	1	M0	M0
1805	5771266	5771266	IL6_e	1	M0	M0
1806	5771266	5771266	IL6_out	1	M0	M0
1807	5771266	5771266	IL6R	1	M0	M0
1808	5771266	5771266	KLF4	1	M0	M0
1809	5771266	5771266	NECA_e	1	M0	M0
1810	5771266	5771266	NFKB	1	M0	M0
1811	5771266	5771266	PPARG	1	M0	M0
1812	5771266	5771266	SOCS3	1	M0	M0
1813	5771266	5771266	STAT3_IL6	1	M0	M0
1814	5771266	5771266	TLR4	1	M0	M0
1815	5771266	5771266	VEGF_out	1	M0	M0
1816	5771266	5836811	IFNG_e	0	M1	M0
1817	5771266	5836811	STAT1	0	M1	M0
1818	5836801	5771266	FCGR	1	M0	M0
1819	5836801	5771266	IL10R	1	M0	M0
1820	5836801	5771266	IL1B_e	1	M0	M0
1821	5836801	5771266	LPS_e	1	M0	M0
1822	5836801	5771266	STAT3_IL10	1	M0	M0
1823	5836801	5771266	STAT6	1	M0	M0
1824	5836801	5836811	STAT5	0	M1	M0
1825	5836801	5836801	IL4_e	1	M0	M0
1826	5836801	5836801	IL6_e	1	M0	M0
1827	5836801	5836801	IL6_out	1	M0	M0
1828	5836801	5836801	EGFR_e	1	M0	M0
1829	5836801	5836801	FCGR	1	M0	M0
1830	5836801	5836801	GMCSF_e	0	M0	M0
1831	5836801	5836801	IC_e	0	M0	M0
1832	5836801	5836801	IL10_e	1	M0	M0
1833	5836801	5836801	IL10_out	1	M0	M0
1834	5836801	5836801	IL10R	1	M0	M0
1835	5836801	5836801	IL12_out	1	M0	M0
1836	5836801	5836801	IL1B_e	1	M0	M0
1837	5836801	5836801	IL1R	1	M0	M0
1838	5836801	5836801	TLR4	1	M0	M0
1839	5836801	5836801	VEGF_out	1	M0	M0
1840	5836801	6129664	STAT1	1	M2c	M0
1841	5836801	5836801	IL6R	1	M0	M0
1842	5836801	5836801	KLF4	1	M0	M0
1843	5836801	5836801	LPS_e	1	M0	M0
1844	5836801	5836801	NECA_e	1	M0	M0
1845	5836801	5836801	NFKB	1	M0	M0
1846	5836801	5836801	PPARG	1	M0	M0
1847	5836801	5836801	SOCS3	0	M0	M0
1848	5836801	5836801	STAT3_IL10	1	M0	M0
1849	5836801	5836801	STAT3_IL6	1	M0	M0
1850	5836801	5836801	STAT6	1	M0	M0
1851	5836801	6129664	IL1B_e	1	M2c	M0
1852	5836801	6129664	LPS_e	1	M2c	M0
1853	5836801	6129664	SOCS3	0	M2c	M0
1854	5836801	6129664	STAT3_IL10	0	M2c	M0
1855	5836801	5836811	GMCSF_e	0	M1	M0
1856	5836801	5836811	IL10_e	1	M1	M0
1857	5836801	5771266	IL10_e	1	M0	M0
1858	5836801	5771266	IL10_out	1	M0	M0
1859	5836801	5836811	STAT3_IL10	1	M1	M0
1860	5836801	6129664	IL10R	0	M2c	M0
1861	5836801	5836811	IL10_out	1	M1	M0
1862	5836801	5836811	IL10R	1	M1	M0
1863	5836801	6129664	IL10_out	0	M2c	M0
1864	5836801	6129664	EGFR_e	1	M2c	M0
1865	5836801	6129664	FCGR	1	M2c	M0
1866	5836811	5836801	STAT5	1	M0	M1
1867	5836811	5836801	STAT1	0	M0	M1
1868	5836811	5771266	SOCS1	0	M0	M1
1869	5836811	5771266	STAT1	1	M0	M1
1870	5836811	5771266	STAT5	0	M0	M1
1871	5836811	5836811	IC_e	0	M1	M1
1872	5836811	5836811	IL12_out	0	M1	M1
1873	5836811	5836811	IL1B_e	1	M1	M1
1874	5836811	5836811	IL1R	1	M1	M1
1875	5836811	5836811	IL4_e	1	M1	M1
1876	5836811	5836811	IL6_e	1	M1	M1
1877	5836811	5771266	GMCSF_e	0	M0	M1
1878	5836811	5836811	EGFR_e	1	M1	M1
1879	5836811	5836811	FCGR	1	M1	M1
1880	5836811	5836811	SOCS1	0	M1	M1
1881	5836811	5836811	SOCS3	0	M1	M1
1882	5836811	5836811	STAT3_IL6	1	M1	M1
1883	5836811	5836811	STAT6	1	M1	M1
1884	5836811	5836811	TLR4	1	M1	M1
1885	5836811	5836811	VEGF_out	1	M1	M1
1886	5836811	5836811	IL6_out	1	M1	M1
1887	5836811	5836811	IL6R	1	M1	M1
1888	5836811	5836811	KLF4	1	M1	M1
1889	5836811	5836811	LPS_e	1	M1	M1
1890	5836811	5836811	NECA_e	1	M1	M1
1891	5836811	5836811	NFKB	1	M1	M1
1892	5836811	5836811	PPARG	1	M1	M1
1893	5836811	5836801	IFNG_e	0	M0	M1
1894	5836811	5836801	SOCS1	0	M0	M1
1895	6129664	6129664	GMCSF_e	0	M2c	M2c
1896	6129664	6129664	IC_e	0	M2c	M2c
1897	6129664	6129664	IFNG_e	0	M2c	M2c
1898	6129664	6129664	IL10_e	1	M2c	M2c
1899	6129664	6129664	IL12_out	1	M2c	M2c
1900	6129664	6129664	IL1R	1	M2c	M2c
1901	6129664	6129664	IL4_e	1	M2c	M2c
1902	6129664	6129664	IL6_e	1	M2c	M2c
1903	6129664	6129664	IL6_out	1	M2c	M2c
1904	6129664	6129664	IL6R	1	M2c	M2c
1905	6129664	6129664	KLF4	1	M2c	M2c
1906	6129664	6129664	NECA_e	1	M2c	M2c
1907	6129664	6129664	NFKB	1	M2c	M2c
1908	6129664	6129664	PPARG	1	M2c	M2c
1909	6129664	6129664	SOCS1	1	M2c	M2c
1910	6129664	6129664	STAT3_IL6	1	M2c	M2c
1911	6129664	6129664	STAT5	1	M2c	M2c
1912	6129664	6129664	STAT6	1	M2c	M2c
1913	6129664	6129664	TLR4	1	M2c	M2c
1914	6129664	6129664	VEGF_out	1	M2c	M2c
1915	6555700	6555700	EGFR_e	1	M2	M2
1916	6555700	6555700	FCGR	0	M2	M2
1917	6555700	6555700	GMCSF_e	1	M2	M2
1918	6555700	6555700	IC_e	0	M2	M2
1919	6555700	6555700	IFNG_e	1	M2	M2
1920	6555700	6555700	IL10_e	1	M2	M2
1921	6555700	6555700	IL10_out	0	M2	M2
1922	6555700	6555700	IL10R	0	M2	M2
1923	6555700	6555700	IL12_out	1	M2	M2
1924	6555700	6555700	IL1B_e	0	M2	M2
1925	6555700	6555700	IL1R	0	M2	M2
1926	6555700	6555700	IL4_e	1	M2	M2
1927	6555700	6555700	IL6_e	1	M2	M2
1928	6555700	6555700	IL6_out	1	M2	M2
1929	6555700	6555700	IL6R	1	M2	M2
1930	6555700	6555700	KLF4	1	M2	M2
1931	6555700	6555700	LPS_e	1	M2	M2
1932	6555700	6555700	NECA_e	1	M2	M2
1933	6555700	6555700	NFKB	0	M2	M2
1934	6555700	6555700	PPARG	1	M2	M2
1935	6555700	6555700	SOCS1	1	M2	M2
1936	6555700	6555700	SOCS3	1	M2	M2
1937	6555700	6555700	STAT1	1	M2	M2
1938	6555700	6555700	STAT3_IL10	1	M2	M2
1939	6555700	6555700	STAT3_IL6	1	M2	M2
1940	6555700	6555700	STAT5	1	M2	M2
1941	6555700	6555700	STAT6	1	M2	M2
1942	6555700	6555700	TLR4	1	M2	M2
1943	6555700	6555700	VEGF_out	1	M2	M2
1944	6885437	6885437	EGFR_e	1	M1	M1
1945	6885437	6885437	FCGR	0	M1	M1
1946	6885437	6885437	GMCSF_e	1	M1	M1
1947	6885437	6885437	IC_e	0	M1	M1
1948	6885437	6885437	IFNG_e	0	M1	M1
1949	6885437	6885437	IL10_e	1	M1	M1
1950	6885437	6885437	IL10_out	1	M1	M1
1951	6885437	6885437	IL10R	1	M1	M1
1952	6885437	6885437	IL12_out	0	M1	M1
1953	6885437	6885437	IL1B_e	0	M1	M1
1954	6885437	6885437	IL1R	0	M1	M1
1955	6885437	6885437	IL4_e	1	M1	M1
1956	6885437	6885437	IL6_e	1	M1	M1
1957	6885437	6885437	IL6_out	1	M1	M1
1958	6885437	6885437	IL6R	1	M1	M1
1959	6885437	6885437	KLF4	1	M1	M1
1960	6885437	6885437	LPS_e	1	M1	M1
1961	6885437	6885437	NECA_e	1	M1	M1
1962	6885437	6885437	NFKB	0	M1	M1
1963	6885437	6885437	PPARG	1	M1	M1
1964	6885437	6885437	SOCS1	0	M1	M1
1965	6885437	6885437	SOCS3	0	M1	M1
1966	6885437	6885437	STAT1	0	M1	M1
1967	6885437	6885437	STAT3_IL10	1	M1	M1
1968	6885437	6885437	STAT3_IL6	1	M1	M1
1969	6885437	6885437	STAT5	1	M1	M1
1970	6885437	6885437	STAT6	1	M1	M1
1971	6885437	6885437	TLR4	1	M1	M1
1972	6885437	6885437	VEGF_out	1	M1	M1
1973	7608374	7608374	EGFR_e	1	M2	M2
1974	7608374	7608374	FCGR	0	M2	M2
1975	7608374	7608374	GMCSF_e	0	M2	M2
1976	7608374	7608374	IC_e	0	M2	M2
1977	7608374	7608374	IFNG_e	1	M2	M2
1978	7608374	7608374	IL10_e	1	M2	M2
1979	7608374	7608374	IL10_out	0	M2	M2
1980	7608374	7608374	IL10R	0	M2	M2
1981	7608374	7608374	IL12_out	1	M2	M2
1982	7608374	7608374	IL1B_e	0	M2	M2
1983	7608374	7608374	IL1R	0	M2	M2
1984	7608374	7608374	IL4_e	1	M2	M2
1985	7608374	7608374	IL6_e	1	M2	M2
1986	7608374	7608374	IL6_out	1	M2	M2
1987	7608374	7608374	IL6R	1	M2	M2
1988	7608374	7608374	KLF4	1	M2	M2
1989	7608374	7608374	LPS_e	1	M2	M2
1990	7608374	7608374	NECA_e	1	M2	M2
1991	7608374	7608374	NFKB	0	M2	M2
1992	7608374	7608374	PPARG	1	M2	M2
1993	7608374	7608374	SOCS1	0	M2	M2
1994	7608374	7608374	SOCS3	1	M2	M2
1995	7608374	7608374	STAT1	1	M2	M2
1996	7608374	7608374	STAT3_IL10	1	M2	M2
1997	7608374	7608374	STAT3_IL6	1	M2	M2
1998	7608374	7608374	STAT5	0	M2	M2
1999	7608374	7608374	STAT6	1	M2	M2
[truncated: 152,861 more rows]
