# Supplementary material for: Cyclic Attractors Are Critical for Macrophage Differentiation, Heterogeneity, and Plasticity
Source: Front Mol Biosci. 2022 Apr 11;9:807228. doi: 10.3389/fmolb.2022.807228 (PMC9035596; doi:10.3389/fmolb.2022.807228)
Supplement: Supplementary file 11 [file Table5.CSV]

label	WT	STAT1_0	STAT5_0	IL1R_0	IL12_out_0	FCGR_0	NFKB_0	VEGF_out_0	TLR4_0	IL6_out_0	KLF4_0	STAT6_0	IL10_out_0	SOCS1_0	PPARG_0	STAT3_IL6_0	STAT3_IL10_0	SOCS3_0	IL6R_0	IL10R_0	IFNG_e_0	GMCSF_e_0	IL1B_e_0	IC_e_0	LPS_e_0	NECA_e_0	EGFR_e_0	IL4_e_0	IL6_e_0	IL10_e_0	STAT1_1	STAT5_1	IL1R_1	IL12_out_1	FCGR_1	NFKB_1	VEGF_out_1	TLR4_1	IL6_out_1	KLF4_1	STAT6_1	IL10_out_1	SOCS1_1	PPARG_1	STAT3_IL6_1	STAT3_IL10_1	SOCS3_1	IL6R_1	IL10R_1
M0	580	120	520	622	1024	716	888	600	642	600	580	344	1404	304	772	640	584	600	640	584	60	260	358	358	368	300	280	172	320	292	960	400	496	0	256	260	0	466	0	888	512	0	720	888	568	768	672	568	576
M0*	40	48	16	60	40	40	80	40	60	80	40	48	40	16	40	0	80	0	0	80	24	8	40	20	40	20	40	24	0	40	0	64	0	0	0	0	0	0	0	80	0	0	96	80	0	0	0	0	0
il6	40	48	16	20	256	80	0	60	40	0	40	48	160	16	40	0	80	80	0	80	24	8	10	40	20	30	0	24	20	40	0	64	80	0	0	200	0	50	560	0	0	0	96	0	88	0	0	88	0
il6*	80	96	32	40	296	160	0	120	80	0	80	96	320	32	80	0	160	80	0	160	48	16	20	80	40	60	40	48	40	80	0	128	160	0	0	280	0	100	160	0	0	0	192	0	0	0	0	0	0
M1	660	0	360	616	0	456	264	660	616	552	660	572	660	284	660	552	912	768	552	912	0	180	252	228	252	330	276	286	384	456	1320	600	748	1268	1088	990	0	748	552	264	176	0	660	264	552	0	552	552	408
M1*	216	0	144	192	0	144	0	216	192	0	216	216	216	72	216	0	288	432	0	288	0	72	72	72	72	108	0	108	216	144	432	144	264	328	384	396	0	264	0	0	0	0	216	0	0	0	0	0	144
M2a	256	256	256	256	256	384	256	320	320	256	256	0	0	192	256	256	384	256	256	384	128	128	160	192	192	160	128	0	128	128	0	256	256	0	0	0	0	160	0	256	512	416	256	256	256	256	256	256	256
M2a*	0	0	0	0	0	0	0	0	0	0	0	0	0	0	256	0	0	0	0	0	0	0	0	0	0	0	0	0	0	0	0	0	0	0	0	0	0	0	0	0	0	0	0	0	0	0	0	0	0
M2b	120	144	48	120	120	0	0	120	120	0	120	144	0	48	120	0	120	240	0	120	72	24	40	0	40	60	0	72	60	60	0	192	120	0	320	184	0	60	312	0	0	120	288	0	264	0	0	264	120
M2b*	280	368	136	260	280	80	0	300	280	0	280	368	0	136	280	0	240	320	0	240	184	68	90	40	100	150	120	184	144	160	0	544	320	0	640	496	0	170	400	0	0	240	736	0	96	0	0	96	240
M2c	192	256	192	192	192	288	192	240	240	192	192	384	0	192	192	192	0	128	192	0	128	96	120	144	144	120	128	192	96	96	0	512	192	0	0	0	0	120	0	192	0	512	512	192	192	336	256	192	192
M2c*	56	112	56	60	56	80	64	68	72	64	56	112	0	56	56	64	0	48	64	0	56	28	38	40	44	34	32	56	32	56	0	224	48	0	0	0	0	30	0	64	0	0	224	64	48	0	128	48	0
M2d	48	64	48	48	48	96	78	0	0	48	48	96	24	48	48	48	0	32	48	0	32	24	24	48	0	0	32	48	24	24	0	128	48	0	0	0	524	120	0	78	0	48	128	78	48	48	64	48	48
M2d*	40	80	40	40	40	80	56	0	0	36	40	80	0	40	40	32	0	40	32	0	40	20	20	40	0	0	20	40	24	40	0	160	40	0	0	0	232	100	0	56	0	0	160	56	24	0	64	24	0
M2	512	544	320	512	512	208	532	408	408	562	512	192	120	256	560	632	584	532	632	584	272	160	188	104	136	204	246	96	326	276	0	512	512	0	1088	1136	1224	728	676	532	704	568	736	532	396	256	688	396	472
M2*	132	232	108	132	132	224	200	100	100	220	132	232	40	108	196	64	80	128	64	80	116	54	76	112	60	50	68	116	68	132	0	432	132	0	0	628	396	300	80	200	0	0	464	200	72	0	128	72	0
M1M2	0	0	0	0	0	0	0	0	0	0	0	0	0	0	0	0	0	0	0	0	0	0	0	0	0	0	0	0	0	0	0	0	0	1128	0	0	660	0	0	0	0	408	0	0	0	0	0	0	0
M1M2*	0	0	0	0	0	0	0	0	0	0	0	0	0	0	0	0	0	0	0	0	0	0	0	0	0	0	0	0	0	0	0	0	0	452	0	0	216	0	0	0	0	144	0	0	0	0	0	0	0
NoLabel	0	0	0	0	0	0	0	0	0	0	0	0	0	0	0	0	0	0	0	0	0	0	0	0	0	0	0	0	0	0	0	0	0	12	0	0	0	0	0	0	0	0	0	0	0	0	0	0	0
NoLabel*	0	0	0	0	0	0	0	0	0	0	0	0	0	0	0	0	0	0	0	0	0	0	0	0	0	0	0	0	0	0	0	0	0	64	0	0	0	0	0	0	0	0	0	0	0	0	0	0	0
[truncated: 10 more columns]
