# Supplementary material for: Cyclic Attractors Are Critical for Macrophage Differentiation, Heterogeneity, and Plasticity
Source: Front Mol Biosci. 2022 Apr 11;9:807228. doi: 10.3389/fmolb.2022.807228 (PMC9035596; doi:10.3389/fmolb.2022.807228)
Supplement: Supplementary file 13 [file Table6.CSV]

attractor	label	state	IL12_out	IL6_out	IL10_out	VEGF_out		NFKB	IL1R	FCGR	TLR4	KLF4	PPARG	STAT1	STAT5	STAT6	IL6R	STAT3_IL6	IL10R	STAT3_IL10	SOCS1	SOCS3	IFNG_e	GMCSF_e	IL1B_e	IC_e	LPS_e	NECA_e	EGFR_e	IL4_e	IL6_e	IL10_e
1	M1	1	1	0	0	0		0	1	0	1	1	1	1	1	1	1	1	0	0	1	0	1	1	1	0	1	1	1	1	1	0
10	M1	1	1	0	0	0		0	1	0	1	1	1	1	1	1	0	0	0	0	1	1	1	1	1	0	1	0	0	1	0	0
100	M2	1	0	0	1	0		0	1	1	0	1	1	0	1	1	1	1	1	0	1	0	1	1	1	1	0	0	1	1	1	0
1000	M0	1	0	0	0	0		0	0	0	0	1	1	1	0	1	1	1	0	0	1	0	1	0	0	1	0	1	1	1	1	0
1001	M0	1	0	0	0	0		0	0	0	0	1	1	1	0	1	0	0	0	0	1	1	1	0	0	1	0	1	0	1	1	0
1002	M0	1	0	0	0	0		0	0	0	0	1	1	1	0	1	0	0	0	0	1	1	1	0	0	1	0	1	0	1	0	0
1003	M0	1	0	0	0	0		0	0	0	0	1	1	1	0	1	0	0	0	0	1	1	1	0	0	0	0	1	0	1	1	0
1004	M0	1	0	0	0	0		0	0	0	0	1	1	1	0	1	0	0	0	0	1	1	1	0	0	0	0	1	0	1	0	0
1005	M0	1	0	0	0	0		0	0	0	0	1	1	1	0	1	0	0	0	0	1	1	1	0	0	0	0	0	0	1	1	0
1006	M0	1	0	0	0	0		0	0	0	0	1	1	1	0	1	0	0	0	0	1	1	1	0	0	0	0	0	0	1	0	0
1007	M0	1	0	0	0	0		0	0	0	0	1	1	1	0	1	0	0	0	0	1	1	1	0	0	1	0	0	0	1	1	0
1008	M0	1	0	0	0	0		0	0	0	0	1	1	1	0	1	0	0	0	0	1	1	1	0	0	1	0	0	0	1	0	0
1009	M0	1	0	0	0	0		0	0	0	0	1	1	1	0	1	0	0	0	0	1	1	1	1	0	1	0	0	0	1	1	0
101	M2	1	0	0	1	0		0	1	1	0	1	1	0	1	1	1	1	1	0	1	0	1	1	1	1	1	0	1	1	1	1
1010	M0	1	0	0	0	0		0	0	0	0	1	1	1	0	1	0	0	0	0	1	1	1	1	0	1	0	0	0	1	0	0
1011	M0	1	0	0	0	0		0	0	0	0	1	1	1	0	1	0	0	0	0	1	1	1	1	0	0	0	0	0	1	1	0
1012	M0	1	0	0	0	0		0	0	0	0	1	1	1	0	1	0	0	0	0	1	1	1	1	0	0	0	0	0	1	0	0
1013	M0	1	0	0	0	0		0	0	0	0	1	1	1	0	1	0	0	0	0	1	1	1	1	0	0	0	1	0	1	1	0
1014	M0	1	0	0	0	0		0	0	0	0	1	1	1	0	1	0	0	0	0	1	1	1	1	0	0	0	1	0	1	0	0
1015	M0	1	0	0	0	0		0	0	0	0	1	1	1	0	1	0	0	0	0	1	1	1	1	0	1	0	1	0	1	1	0
1016	M0	1	0	0	0	0		0	0	0	0	1	1	1	0	1	0	0	0	0	1	1	1	1	0	1	0	1	0	1	0	0
1017	M0	1	0	0	0	0		0	0	1	0	1	1	1	0	1	0	0	0	0	1	1	1	1	0	1	1	1	0	1	1	0
1018	M0	1	0	0	0	0		0	0	1	0	1	1	1	0	1	0	0	0	0	1	1	1	1	0	1	1	1	0	1	0	0
1019	M0	1	0	0	0	0		0	0	1	0	1	1	1	0	1	0	0	0	0	1	1	1	1	0	1	1	0	0	1	1	0
102	M2	1	0	0	1	0		0	1	1	0	1	1	0	1	1	1	1	1	0	1	0	1	1	1	1	1	0	1	1	1	0
1020	M0	1	0	0	0	0		0	0	1	0	1	1	1	0	1	0	0	0	0	1	1	1	1	0	1	1	0	0	1	0	0
1021	M0	1	0	0	0	0		0	0	1	0	1	1	1	0	1	0	0	0	0	1	1	1	0	0	1	1	0	0	1	1	0
1022	M0	1	0	0	0	0		0	0	1	0	1	1	1	0	1	0	0	0	0	1	1	1	0	0	1	1	0	0	1	0	0
1023	M0	1	0	0	0	0		0	0	1	0	1	1	1	0	1	0	0	0	0	1	1	1	0	0	1	1	1	0	1	1	0
1024	M0	1	0	0	0	0		0	0	1	0	1	1	1	0	1	0	0	0	0	1	1	1	0	0	1	1	1	0	1	0	0
1025	M0	1	0	0	0	0		0	0	1	0	1	1	1	0	1	0	0	0	0	1	0	1	0	0	1	1	0	1	1	0	0
1026	M0	1	0	0	0	0		0	0	1	0	1	1	1	0	1	0	0	0	0	1	0	1	0	0	1	1	1	1	1	0	0
1027	M0	1	0	0	0	0		0	0	1	0	1	1	1	0	1	1	1	0	0	1	0	1	1	0	1	1	0	1	1	1	0
1028	M0	1	0	0	0	0		0	0	1	0	1	1	1	0	1	1	1	0	0	1	0	1	1	0	1	1	1	1	1	1	0
1029	M0	1	0	0	0	0		0	0	1	0	1	1	1	0	1	1	1	0	0	1	0	1	0	0	1	1	0	1	1	1	0
103	M2	1	0	0	1	0		0	1	1	0	1	1	0	1	1	1	1	1	0	1	0	1	1	1	1	1	1	1	1	1	1
1030	M0	1	0	0	0	0		0	0	1	0	1	1	1	0	1	1	1	0	0	1	0	1	0	0	1	1	1	1	1	1	0
1031	M0	1	0	0	0	0		0	0	1	0	1	1	1	0	1	1	1	1	0	1	0	1	0	0	1	1	0	1	1	1	1
1032	M0	1	0	0	0	0		0	0	1	0	1	1	1	0	1	1	1	1	0	1	0	1	0	0	1	1	1	1	1	1	1
1033	M0	1	0	0	0	0		0	0	1	0	1	1	1	0	1	1	1	1	0	1	0	1	1	0	1	1	0	1	1	1	1
1034	M0	1	0	0	0	0		0	0	1	0	1	1	1	0	1	1	1	1	0	1	0	1	1	0	1	1	1	1	1	1	1
1035	M0	1	0	0	0	0		0	0	1	0	1	1	1	0	1	0	0	1	0	1	1	1	1	0	1	1	1	0	1	1	1
1036	M0	1	0	0	0	0		0	0	1	0	1	1	1	0	1	0	0	1	0	1	1	1	1	0	1	1	1	0	1	0	1
1037	M0	1	0	0	0	0		0	0	1	0	1	1	1	0	1	0	0	1	0	1	1	1	1	0	1	1	0	0	1	1	1
1038	M0	1	0	0	0	0		0	0	1	0	1	1	1	0	1	0	0	1	0	1	1	1	1	0	1	1	0	0	1	0	1
1039	M0	1	0	0	0	0		0	0	1	0	1	1	1	0	1	0	0	1	0	1	1	1	0	0	1	1	0	0	1	1	1
104	M2	1	0	0	1	0		0	1	1	0	1	1	0	1	1	1	1	1	0	1	0	1	1	1	1	1	1	1	1	1	0
1040	M0	1	0	0	0	0		0	0	1	0	1	1	1	0	1	0	0	1	0	1	1	1	0	0	1	1	0	0	1	0	1
1041	M0	1	0	0	0	0		0	0	1	0	1	1	1	0	1	0	0	1	0	1	1	1	0	0	1	1	1	0	1	1	1
1042	M0	1	0	0	0	0		0	0	1	0	1	1	1	0	1	0	0	1	0	1	1	1	0	0	1	1	1	0	1	0	1
1043	M0	1	0	0	0	0		0	0	1	0	1	1	1	0	1	0	0	1	0	1	0	1	0	0	1	1	0	1	1	0	1
1044	M0	1	0	0	0	0		0	0	1	0	1	1	1	0	1	0	0	1	0	1	0	1	0	0	1	1	1	1	1	0	1
1045	M2	1	0	0	1	0		0	0	1	0	1	1	0	1	1	0	0	1	0	1	0	0	1	0	1	1	1	1	1	0	0
1046	M2	1	0	0	1	0		0	0	1	0	1	1	0	1	1	0	0	1	0	1	0	0	1	0	1	1	1	1	1	0	1
1047	M2	1	0	0	1	0		0	0	1	0	1	1	0	1	1	0	0	1	0	1	0	0	1	0	1	1	0	1	1	0	0
1048	M2	1	0	0	1	0		0	0	1	0	1	1	0	1	1	0	0	1	0	1	0	0	1	0	1	1	0	1	1	0	1
1049	M2	1	0	0	1	0		0	0	1	0	1	1	0	1	1	0	0	1	0	1	0	1	1	0	1	1	0	1	1	0	0
105	M2	1	0	0	1	0		0	0	1	0	1	1	0	1	1	1	1	1	0	1	0	1	1	0	1	1	1	1	1	1	1
1050	M2	1	0	0	1	0		0	0	1	0	1	1	0	1	1	0	0	1	0	1	0	1	1	0	1	1	0	1	1	0	1
1051	M2	1	0	0	1	0		0	0	1	0	1	1	0	1	1	0	0	1	0	1	0	1	1	0	1	1	1	1	1	0	0
1052	M2	1	0	0	1	0		0	0	1	0	1	1	0	1	1	0	0	1	0	1	0	1	1	0	1	1	1	1	1	0	1
1053	M0	1	0	0	0	0		0	0	1	0	1	1	1	0	1	0	0	1	0	1	0	1	1	0	1	1	0	1	1	0	1
1054	M0	1	0	0	0	0		0	0	1	0	1	1	1	0	1	0	0	1	0	1	0	1	1	0	1	1	1	1	1	0	1
1055	M0	1	0	0	0	0		0	0	1	0	1	1	1	0	1	0	0	0	0	1	0	1	1	0	1	1	0	1	1	0	0
1056	M0	1	0	0	0	0		0	0	1	0	1	1	1	0	1	0	0	0	0	1	0	1	1	0	1	1	1	1	1	0	0
1057	M0	1	0	0	0	0		0	1	1	0	1	1	1	0	1	0	0	0	0	1	0	1	1	1	1	0	0	1	1	0	0
1058	M0	1	0	0	0	0		0	1	1	0	1	1	1	0	1	0	0	0	0	1	0	1	1	1	1	0	1	1	1	0	0
1059	M0	1	0	0	0	0		0	1	1	0	1	1	1	0	1	0	0	0	0	1	0	1	1	1	1	1	0	1	1	0	0
106	M2	1	0	0	1	0		0	0	1	0	1	1	0	1	1	1	1	1	0	1	0	1	1	0	1	1	1	1	1	1	0
1060	M0	1	0	0	0	0		0	1	1	0	1	1	1	0	1	0	0	0	0	1	0	1	1	1	1	1	1	1	1	0	0
1061	M0	1	0	0	0	0		0	1	1	0	1	1	1	0	1	0	0	1	0	1	0	1	1	1	1	1	0	1	1	0	1
1062	M0	1	0	0	0	0		0	1	1	0	1	1	1	0	1	0	0	1	0	1	0	1	1	1	1	1	1	1	1	0	1
1063	M0	1	0	0	0	0		0	1	1	0	1	1	1	0	1	0	0	1	0	1	0	1	1	1	1	0	0	1	1	0	1
1064	M0	1	0	0	0	0		0	1	1	0	1	1	1	0	1	0	0	1	0	1	0	1	1	1	1	0	1	1	1	0	1
1065	M2	1	0	0	1	0		0	1	1	0	1	1	0	1	1	0	0	1	0	1	0	0	1	1	1	0	1	1	1	0	0
1066	M2	1	0	0	1	0		0	1	1	0	1	1	0	1	1	0	0	1	0	1	0	0	1	1	1	0	1	1	1	0	1
1067	M2	1	0	0	1	0		0	1	1	0	1	1	0	1	1	0	0	1	0	1	0	0	1	1	1	0	0	1	1	0	0
1068	M2	1	0	0	1	0		0	1	1	0	1	1	0	1	1	0	0	1	0	1	0	0	1	1	1	0	0	1	1	0	1
1069	M2	1	0	0	1	0		0	1	1	0	1	1	0	1	1	0	0	1	0	1	0	0	1	1	1	1	0	1	1	0	0
107	M2	1	0	0	1	0		0	0	1	0	1	1	0	1	1	1	1	1	0	1	0	1	1	0	1	1	0	1	1	1	1
1070	M2	1	0	0	1	0		0	1	1	0	1	1	0	1	1	0	0	1	0	1	0	0	1	1	1	1	0	1	1	0	1
1071	M2	1	0	0	1	0		0	1	1	0	1	1	0	1	1	0	0	1	0	1	0	0	1	1	1	1	1	1	1	0	0
1072	M2	1	0	0	1	0		0	1	1	0	1	1	0	1	1	0	0	1	0	1	0	0	1	1	1	1	1	1	1	0	1
1073	M2	1	0	0	1	0		0	1	1	0	1	1	0	1	1	0	0	1	0	1	0	1	1	1	1	1	1	1	1	0	0
1074	M2	1	0	0	1	0		0	1	1	0	1	1	0	1	1	0	0	1	0	1	0	1	1	1	1	1	1	1	1	0	1
1075	M2	1	0	0	1	0		0	1	1	0	1	1	0	1	1	0	0	1	0	1	0	1	1	1	1	1	0	1	1	0	0
1076	M2	1	0	0	1	0		0	1	1	0	1	1	0	1	1	0	0	1	0	1	0	1	1	1	1	1	0	1	1	0	1
1077	M2	1	0	0	1	0		0	1	1	0	1	1	0	1	1	0	0	1	0	1	0	1	1	1	1	0	0	1	1	0	0
1078	M2	1	0	0	1	0		0	1	1	0	1	1	0	1	1	0	0	1	0	1	0	1	1	1	1	0	0	1	1	0	1
1079	M2	1	0	0	1	0		0	1	1	0	1	1	0	1	1	0	0	1	0	1	0	1	1	1	1	0	1	1	1	0	0
108	M2	1	0	0	1	0		0	0	1	0	1	1	0	1	1	1	1	1	0	1	0	1	1	0	1	1	0	1	1	1	0
1080	M2	1	0	0	1	0		0	1	1	0	1	1	0	1	1	0	0	1	0	1	0	1	1	1	1	0	1	1	1	0	1
1081	M0	1	0	0	0	0		0	1	1	0	1	1	1	0	1	0	0	1	0	1	0	1	0	1	1	0	0	1	1	0	1
1082	M0	1	0	0	0	0		0	1	1	0	1	1	1	0	1	0	0	1	0	1	0	1	0	1	1	0	1	1	1	0	1
1083	M0	1	0	0	0	0		0	1	1	0	1	1	1	0	1	0	0	1	0	1	0	1	0	1	1	1	0	1	1	0	1
1084	M0	1	0	0	0	0		0	1	1	0	1	1	1	0	1	0	0	1	0	1	0	1	0	1	1	1	1	1	1	0	1
1085	M0	1	0	0	0	0		0	1	1	0	1	1	1	0	1	0	0	0	0	1	0	1	0	1	1	1	0	1	1	0	0
1086	M0	1	0	0	0	0		0	1	1	0	1	1	1	0	1	0	0	0	0	1	0	1	0	1	1	1	1	1	1	0	0
1087	M0	1	0	0	0	0		0	1	1	0	1	1	1	0	1	0	0	0	0	1	0	1	0	1	1	0	0	1	1	0	0
1088	M0	1	0	0	0	0		0	1	1	0	1	1	1	0	1	0	0	0	0	1	0	1	0	1	1	0	1	1	1	0	0
1089	M0	1	0	0	0	0		0	1	0	0	1	1	1	0	1	0	0	0	0	1	0	1	0	1	0	0	0	1	1	0	0
109	M2	1	0	0	1	0		0	0	1	0	1	1	0	1	1	1	1	1	0	1	0	0	1	0	1	1	0	1	1	1	1
1090	M0	1	0	0	0	0		0	1	0	0	1	1	1	0	1	0	0	0	0	1	0	1	0	1	0	0	1	1	1	0	0
1091	M0	1	0	0	0	0		0	1	0	0	1	1	1	0	1	0	0	0	0	1	0	1	1	1	0	0	0	1	1	0	0
1092	M0	1	0	0	0	0		0	1	0	0	1	1	1	0	1	0	0	0	0	1	0	1	1	1	0	0	1	1	1	0	0
1093	M0	1	0	0	0	0		0	0	0	0	1	1	1	0	1	0	0	0	0	1	0	1	1	0	0	0	0	1	1	0	0
1094	M0	1	0	0	0	0		0	0	0	0	1	1	1	0	1	0	0	0	0	1	0	1	1	0	0	0	1	1	1	0	0
1095	M0	1	0	0	0	0		0	0	0	0	1	1	1	0	1	0	0	0	0	1	0	1	1	0	1	0	0	1	1	0	0
1096	M0	1	0	0	0	0		0	0	0	0	1	1	1	0	1	0	0	0	0	1	0	1	1	0	1	0	1	1	1	0	0
1097	M0	1	0	0	0	0		0	0	0	0	1	1	1	0	1	0	0	0	0	1	0	1	0	0	1	0	0	1	1	0	0
1098	M0	1	0	0	0	0		0	0	0	0	1	1	1	0	1	0	0	0	0	1	0	1	0	0	1	0	1	1	1	0	0
1099	M0	1	0	0	0	0		0	0	0	0	1	1	1	0	1	0	0	0	0	1	0	1	0	0	0	0	0	1	1	0	0
11	M1	1	1	0	0	0		0	1	0	1	1	1	1	1	1	0	0	0	0	1	1	1	1	1	0	1	1	0	1	1	0
110	M2	1	0	0	1	0		0	0	1	0	1	1	0	1	1	1	1	1	0	1	0	0	1	0	1	1	0	1	1	1	0
1100	M0	1	0	0	0	0		0	0	0	0	1	1	1	0	1	0	0	0	0	1	0	1	0	0	0	0	1	1	1	0	0
1101	M0	1	0	0	0	0		0	0	0	0	0	0	1	0	0	0	0	0	0	1	0	1	0	0	0	0	1	1	0	0	0
1102	M0	1	0	0	0	0		0	0	0	0	0	0	1	0	0	0	0	0	0	1	0	1	0	0	0	0	1	1	1	0	0
1103	M0	1	0	0	0	0		0	0	0	0	0	0	1	0	0	0	0	0	0	1	0	1	0	0	0	0	0	1	0	0	0
1104	M0	1	0	0	0	0		0	0	0	0	0	0	1	0	0	0	0	0	0	1	0	1	0	0	0	0	0	1	1	0	0
1105	M0	1	0	0	0	0		0	0	0	0	0	0	1	0	0	0	0	0	0	1	0	1	0	0	1	0	0	1	0	0	0
1106	M0	1	0	0	0	0		0	0	0	0	0	0	1	0	0	0	0	0	0	1	0	1	0	0	1	0	0	1	1	0	0
1107	M0	1	0	0	0	0		0	0	0	0	0	0	1	0	0	0	0	0	0	1	0	1	0	0	1	0	1	1	0	0	0
1108	M0	1	0	0	0	0		0	0	0	0	0	0	1	0	0	0	0	0	0	1	0	1	0	0	1	0	1	1	1	0	0
1109	M0	1	0	0	0	0		0	0	0	0	0	0	1	0	0	0	0	0	0	1	0	1	1	0	1	0	1	1	0	0	0
111	M2	1	0	0	1	0		0	0	1	0	1	1	0	1	1	1	1	1	0	1	0	0	1	0	1	1	1	1	1	1	1
1110	M0	1	0	0	0	0		0	0	0	0	0	0	1	0	0	0	0	0	0	1	0	1	1	0	1	0	1	1	1	0	0
1111	M0	1	0	0	0	0		0	0	0	0	0	0	1	0	0	0	0	0	0	1	0	1	1	0	1	0	0	1	0	0	0
1112	M0	1	0	0	0	0		0	0	0	0	0	0	1	0	0	0	0	0	0	1	0	1	1	0	1	0	0	1	1	0	0
1113	M0	1	0	0	0	0		0	0	0	0	0	0	1	0	0	0	0	0	0	1	0	1	1	0	0	0	0	1	0	0	0
1114	M0	1	0	0	0	0		0	0	0	0	0	0	1	0	0	0	0	0	0	1	0	1	1	0	0	0	0	1	1	0	0
1115	M0	1	0	0	0	0		0	0	0	0	0	0	1	0	0	0	0	0	0	1	0	1	1	0	0	0	1	1	0	0	0
1116	M0	1	0	0	0	0		0	0	0	0	0	0	1	0	0	0	0	0	0	1	0	1	1	0	0	0	1	1	1	0	0
1117	M0	1	0	0	0	0		0	1	0	0	0	0	1	0	0	0	0	1	1	1	1	1	0	1	0	0	1	0	1	0	1
1118	M0	1	0	0	0	0		0	1	0	0	0	0	1	0	0	0	0	1	1	1	1	1	0	1	0	0	1	0	1	1	1
1119	M0	1	0	0	0	0		0	1	0	0	0	0	1	0	0	0	0	1	1	1	1	1	0	1	0	0	1	0	0	0	1
112	M2	1	0	0	1	0		0	0	1	0	1	1	0	1	1	1	1	1	0	1	0	0	1	0	1	1	1	1	1	1	0
1120	M0	1	0	0	0	0		0	1	0	0	0	0	1	0	0	0	0	1	1	1	1	1	0	1	0	0	1	0	0	1	1
1121	M0	1	0	0	0	0		0	1	0	0	0	0	1	0	0	0	0	1	1	1	1	1	0	1	0	0	0	0	0	0	1
1122	M0	1	0	0	0	0		0	1	0	0	0	0	1	0	0	0	0	1	1	1	1	1	0	1	0	0	0	0	0	1	1
1123	M0	1	0	0	0	0		0	1	0	0	0	0	1	0	0	0	0	1	1	1	1	1	0	1	0	0	0	0	1	0	1
1124	M0	1	0	0	0	0		0	1	0	0	0	0	1	0	0	0	0	1	1	1	1	1	0	1	0	0	0	0	1	1	1
1125	M0	1	0	0	0	0		0	1	0	0	0	0	1	0	0	0	0	1	1	1	1	1	1	1	0	0	0	0	1	0	1
1126	M0	1	0	0	0	0		0	1	0	0	0	0	1	0	0	0	0	1	1	1	1	1	1	1	0	0	0	0	1	1	1
1127	M0	1	0	0	0	0		0	1	0	0	0	0	1	0	0	0	0	1	1	1	1	1	1	1	0	0	0	0	0	0	1
1128	M0	1	0	0	0	0		0	1	0	0	0	0	1	0	0	0	0	1	1	1	1	1	1	1	0	0	0	0	0	1	1
1129	M0	1	0	0	0	0		0	1	0	0	0	0	1	0	0	0	0	1	1	1	1	1	1	1	0	0	1	0	0	0	1
113	M2	1	0	0	1	0		0	0	1	0	1	1	0	1	1	0	0	1	0	1	1	0	1	0	1	1	1	0	1	1	1
1130	M0	1	0	0	0	0		0	1	0	0	0	0	1	0	0	0	0	1	1	1	1	1	1	1	0	0	1	0	0	1	1
1131	M0	1	0	0	0	0		0	1	0	0	0	0	1	0	0	0	0	1	1	1	1	1	1	1	0	0	1	0	1	0	1
1132	M0	1	0	0	0	0		0	1	0	0	0	0	1	0	0	0	0	1	1	1	1	1	1	1	0	0	1	0	1	1	1
1133	M0	1	0	0	0	0		0	0	0	0	0	0	1	0	0	0	0	1	1	1	1	1	1	0	0	0	1	0	1	1	1
1134	M0	1	0	0	0	0		0	0	0	0	0	0	1	0	0	0	0	1	1	1	1	1	1	0	0	0	1	0	1	0	1
1135	M0	1	0	0	0	0		0	0	0	0	0	0	1	0	0	0	0	1	1	1	1	1	1	0	0	0	1	0	0	1	1
1136	M0	1	0	0	0	0		0	0	0	0	0	0	1	0	0	0	0	1	1	1	1	1	1	0	0	0	1	0	0	0	1
1137	M0	1	0	0	0	0		0	0	0	0	0	0	1	0	0	0	0	1	1	1	1	1	1	0	0	0	0	0	0	1	1
1138	M0	1	0	0	0	0		0	0	0	0	0	0	1	0	0	0	0	1	1	1	1	1	1	0	0	0	0	0	0	0	1
1139	M0	1	0	0	0	0		0	0	0	0	0	0	1	0	0	0	0	1	1	1	1	1	1	0	0	0	0	0	1	1	1
114	M2	1	0	0	1	0		0	0	1	0	1	1	0	1	1	0	0	1	0	1	1	0	1	0	1	1	1	0	1	1	0
1140	M0	1	0	0	0	0		0	0	0	0	0	0	1	0	0	0	0	1	1	1	1	1	1	0	0	0	0	0	1	0	1
1141	M0	1	0	0	0	0		0	0	0	0	0	0	1	0	0	0	0	1	1	1	1	1	1	0	1	0	0	0	1	1	1
1142	M0	1	0	0	0	0		0	0	0	0	0	0	1	0	0	0	0	1	1	1	1	1	1	0	1	0	0	0	1	0	1
1143	M0	1	0	0	0	0		0	0	0	0	0	0	1	0	0	0	0	1	1	1	1	1	1	0	1	0	0	0	0	1	1
1144	M0	1	0	0	0	0		0	0	0	0	0	0	1	0	0	0	0	1	1	1	1	1	1	0	1	0	0	0	0	0	1
1145	M0	1	0	0	0	0		0	0	0	0	0	0	1	0	0	0	0	1	1	1	1	1	1	0	1	0	1	0	0	1	1
1146	M0	1	0	0	0	0		0	0	0	0	0	0	1	0	0	0	0	1	1	1	1	1	1	0	1	0	1	0	0	0	1
1147	M0	1	0	0	0	0		0	0	0	0	0	0	1	0	0	0	0	1	1	1	1	1	1	0	1	0	1	0	1	1	1
1148	M0	1	0	0	0	0		0	0	0	0	0	0	1	0	0	0	0	1	1	1	1	1	1	0	1	0	1	0	1	0	1
1149	M0	1	0	0	0	0		0	0	0	0	0	0	1	0	0	0	0	1	1	1	1	1	0	0	1	0	1	0	1	1	1
115	M2	1	0	0	1	0		0	0	1	0	1	1	0	1	1	0	0	1	0	1	1	0	1	0	1	1	1	0	1	0	1
1150	M0	1	0	0	0	0		0	0	0	0	0	0	1	0	0	0	0	1	1	1	1	1	0	0	1	0	1	0	1	0	1
1151	M0	1	0	0	0	0		0	0	0	0	0	0	1	0	0	0	0	1	1	1	1	1	0	0	1	0	1	0	0	1	1
1152	M0	1	0	0	0	0		0	0	0	0	0	0	1	0	0	0	0	1	1	1	1	1	0	0	1	0	1	0	0	0	1
1153	M0	1	0	0	0	0		0	0	0	0	0	0	1	0	0	0	0	1	1	1	1	1	0	0	1	0	0	0	0	1	1
1154	M0	1	0	0	0	0		0	0	0	0	0	0	1	0	0	0	0	1	1	1	1	1	0	0	1	0	0	0	0	0	1
1155	M0	1	0	0	0	0		0	0	0	0	0	0	1	0	0	0	0	1	1	1	1	1	0	0	1	0	0	0	1	1	1
1156	M0	1	0	0	0	0		0	0	0	0	0	0	1	0	0	0	0	1	1	1	1	1	0	0	1	0	0	0	1	0	1
1157	M0	1	0	0	0	0		0	0	0	0	0	0	1	0	0	0	0	1	1	1	1	1	0	0	0	0	0	0	1	1	1
1158	M0	1	0	0	0	0		0	0	0	0	0	0	1	0	0	0	0	1	1	1	1	1	0	0	0	0	0	0	1	0	1
1159	M0	1	0	0	0	0		0	0	0	0	0	0	1	0	0	0	0	1	1	1	1	1	0	0	0	0	0	0	0	1	1
116	M2	1	0	0	1	0		0	0	1	0	1	1	0	1	1	0	0	1	0	1	1	0	1	0	1	1	1	0	1	0	0
1160	M0	1	0	0	0	0		0	0	0	0	0	0	1	0	0	0	0	1	1	1	1	1	0	0	0	0	0	0	0	0	1
1161	M0	1	0	0	0	0		0	0	0	0	0	0	1	0	0	0	0	1	1	1	1	1	0	0	0	0	1	0	0	1	1
1162	M0	1	0	0	0	0		0	0	0	0	0	0	1	0	0	0	0	1	1	1	1	1	0	0	0	0	1	0	0	0	1
1163	M0	1	0	0	0	0		0	0	0	0	0	0	1	0	0	0	0	1	1	1	1	1	0	0	0	0	1	0	1	1	1
1164	M0	1	0	0	0	0		0	0	0	0	0	0	1	0	0	0	0	1	1	1	1	1	0	0	0	0	1	0	1	0	1
1165	M0	1	0	0	0	0		0	0	0	0	0	0	1	0	0	0	0	0	0	1	1	1	0	0	0	0	1	0	1	1	0
1166	M0	1	0	0	0	0		0	0	0	0	0	0	1	0	0	0	0	0	0	1	1	1	0	0	0	0	1	0	1	0	0
1167	M0	1	0	0	0	0		0	0	0	0	0	0	1	0	0	0	0	0	0	1	1	1	0	0	0	0	1	0	0	1	0
1168	M0	1	0	0	0	0		0	0	0	0	0	0	1	0	0	0	0	0	0	1	1	1	0	0	0	0	1	0	0	0	0
1169	M0	1	0	0	0	0		0	0	0	0	0	0	1	0	0	0	0	0	0	1	1	1	0	0	0	0	0	0	0	1	0
117	M2	1	0	0	1	0		0	0	1	0	1	1	0	1	1	0	0	1	0	1	1	0	1	0	1	1	0	0	1	0	1
1170	M0	1	0	0	0	0		0	0	0	0	0	0	1	0	0	0	0	0	0	1	1	1	0	0	0	0	0	0	0	0	0
1171	M0	1	0	0	0	0		0	0	0	0	0	0	1	0	0	0	0	0	0	1	1	1	0	0	0	0	0	0	1	1	0
1172	M0	1	0	0	0	0		0	0	0	0	0	0	1	0	0	0	0	0	0	1	1	1	0	0	0	0	0	0	1	0	0
1173	M0	1	0	0	0	0		0	0	0	0	0	0	1	0	0	0	0	0	0	1	1	1	0	0	1	0	0	0	1	1	0
1174	M0	1	0	0	0	0		0	0	0	0	0	0	1	0	0	0	0	0	0	1	1	1	0	0	1	0	0	0	1	0	0
1175	M0	1	0	0	0	0		0	0	0	0	0	0	1	0	0	0	0	0	0	1	1	1	0	0	1	0	0	0	0	1	0
1176	M0	1	0	0	0	0		0	0	0	0	0	0	1	0	0	0	0	0	0	1	1	1	0	0	1	0	0	0	0	0	0
1177	M0	1	0	0	0	0		0	0	0	0	0	0	1	0	0	0	0	0	0	1	1	1	0	0	1	0	1	0	0	1	0
1178	M0	1	0	0	0	0		0	0	0	0	0	0	1	0	0	0	0	0	0	1	1	1	0	0	1	0	1	0	0	0	0
1179	M0	1	0	0	0	0		0	0	0	0	0	0	1	0	0	0	0	0	0	1	1	1	0	0	1	0	1	0	1	1	0
118	M2	1	0	0	1	0		0	0	1	0	1	1	0	1	1	0	0	1	0	1	1	0	1	0	1	1	0	0	1	0	0
1180	M0	1	0	0	0	0		0	0	0	0	0	0	1	0	0	0	0	0	0	1	1	1	0	0	1	0	1	0	1	0	0
1181	M0	1	0	0	0	0		0	0	0	0	0	0	1	0	0	0	0	0	0	1	1	1	1	0	1	0	1	0	1	1	0
1182	M0	1	0	0	0	0		0	0	0	0	0	0	1	0	0	0	0	0	0	1	1	1	1	0	1	0	1	0	1	0	0
1183	M0	1	0	0	0	0		0	0	0	0	0	0	1	0	0	0	0	0	0	1	1	1	1	0	1	0	1	0	0	1	0
1184	M0	1	0	0	0	0		0	0	0	0	0	0	1	0	0	0	0	0	0	1	1	1	1	0	1	0	1	0	0	0	0
1185	M0	1	0	0	0	0		0	0	0	0	0	0	1	0	0	0	0	0	0	1	1	1	1	0	1	0	0	0	0	1	0
1186	M0	1	0	0	0	0		0	0	0	0	0	0	1	0	0	0	0	0	0	1	1	1	1	0	1	0	0	0	0	0	0
1187	M0	1	0	0	0	0		0	0	0	0	0	0	1	0	0	0	0	0	0	1	1	1	1	0	1	0	0	0	1	1	0
1188	M0	1	0	0	0	0		0	0	0	0	0	0	1	0	0	0	0	0	0	1	1	1	1	0	1	0	0	0	1	0	0
1189	M0	1	0	0	0	0		0	0	0	0	0	0	1	0	0	0	0	0	0	1	1	1	1	0	0	0	0	0	1	1	0
119	M2	1	0	0	1	0		0	0	1	0	1	1	0	1	1	0	0	1	0	1	1	0	1	0	1	1	0	0	1	1	1
1190	M0	1	0	0	0	0		0	0	0	0	0	0	1	0	0	0	0	0	0	1	1	1	1	0	0	0	0	0	1	0	0
1191	M0	1	0	0	0	0		0	0	0	0	0	0	1	0	0	0	0	0	0	1	1	1	1	0	0	0	0	0	0	1	0
1192	M0	1	0	0	0	0		0	0	0	0	0	0	1	0	0	0	0	0	0	1	1	1	1	0	0	0	0	0	0	0	0
1193	M0	1	0	0	0	0		0	0	0	0	0	0	1	0	0	0	0	0	0	1	1	1	1	0	0	0	1	0	0	1	0
1194	M0	1	0	0	0	0		0	0	0	0	0	0	1	0	0	0	0	0	0	1	1	1	1	0	0	0	1	0	0	0	0
1195	M0	1	0	0	0	0		0	0	0	0	0	0	1	0	0	0	0	0	0	1	1	1	1	0	0	0	1	0	1	1	0
1196	M0	1	0	0	0	0		0	0	0	0	0	0	1	0	0	0	0	0	0	1	1	1	1	0	0	0	1	0	1	0	0
1197	M1	1	1	0	0	0		0	0	0	0	0	0	1	1	0	0	0	0	0	1	1	1	1	0	0	0	1	0	1	1	0
1198	M1	1	1	0	0	0		0	0	0	0	0	0	1	1	0	0	0	0	0	1	1	1	1	0	0	0	1	0	1	0	0
1199	M1	1	1	0	0	0		0	0	0	0	0	0	1	1	0	0	0	0	0	1	1	1	1	0	0	0	1	0	0	1	0
12	M1	1	1	0	0	0		0	1	0	1	1	1	1	1	1	0	0	0	0	1	1	1	1	1	0	1	1	0	1	0	0
120	M2	1	0	0	1	0		0	0	1	0	1	1	0	1	1	0	0	1	0	1	1	0	1	0	1	1	0	0	1	1	0
1200	M1	1	1	0	0	0		0	0	0	0	0	0	1	1	0	0	0	0	0	1	1	1	1	0	0	0	1	0	0	0	0
1201	M1	1	1	0	0	0		0	0	0	0	0	0	1	1	0	0	0	0	0	1	1	1	1	0	0	0	0	0	0	1	0
1202	M1	1	1	0	0	0		0	0	0	0	0	0	1	1	0	0	0	0	0	1	1	1	1	0	0	0	0	0	0	0	0
1203	M1	1	1	0	0	0		0	0	0	0	0	0	1	1	0	0	0	0	0	1	1	1	1	0	0	0	0	0	1	1	0
1204	M1	1	1	0	0	0		0	0	0	0	0	0	1	1	0	0	0	0	0	1	1	1	1	0	0	0	0	0	1	0	0
1205	M1	1	1	0	0	0		0	0	0	0	0	0	1	1	0	0	0	0	0	1	1	1	1	0	1	0	0	0	1	1	0
1206	M1	1	1	0	0	0		0	0	0	0	0	0	1	1	0	0	0	0	0	1	1	1	1	0	1	0	0	0	1	0	0
1207	M1	1	1	0	0	0		0	0	0	0	0	0	1	1	0	0	0	0	0	1	1	1	1	0	1	0	0	0	0	1	0
1208	M1	1	1	0	0	0		0	0	0	0	0	0	1	1	0	0	0	0	0	1	1	1	1	0	1	0	0	0	0	0	0
1209	M1	1	1	0	0	0		0	0	0	0	0	0	1	1	0	0	0	0	0	1	1	1	1	0	1	0	1	0	0	1	0
121	M2	1	0	0	1	0		0	0	1	0	1	1	0	1	1	0	0	1	0	1	1	1	1	0	1	1	0	0	1	1	1
1210	M1	1	1	0	0	0		0	0	0	0	0	0	1	1	0	0	0	0	0	1	1	1	1	0	1	0	1	0	0	0	0
1211	M1	1	1	0	0	0		0	0	0	0	0	0	1	1	0	0	0	0	0	1	1	1	1	0	1	0	1	0	1	1	0
1212	M1	1	1	0	0	0		0	0	0	0	0	0	1	1	0	0	0	0	0	1	1	1	1	0	1	0	1	0	1	0	0
1213	M1	1	1	0	0	0		0	0	0	0	0	0	1	1	0	0	0	0	0	1	0	1	1	0	1	0	1	1	0	0	0
1214	M1	1	1	0	0	0		0	0	0	0	0	0	1	1	0	0	0	0	0	1	0	1	1	0	1	0	1	1	1	0	0
1215	M1	1	1	0	0	0		0	0	0	0	0	0	1	1	0	0	0	0	0	1	0	1	1	0	1	0	0	1	0	0	0
1216	M1	1	1	0	0	0		0	0	0	0	0	0	1	1	0	0	0	0	0	1	0	1	1	0	1	0	0	1	1	0	0
1217	M1	1	1	0	0	0		0	0	0	0	0	0	1	1	0	0	0	0	0	1	0	1	1	0	0	0	0	1	1	0	0
1218	M1	1	1	0	0	0		0	0	0	0	0	0	1	1	0	0	0	0	0	1	0	1	1	0	0	0	0	1	0	0	0
1219	M1	1	1	0	0	0		0	0	0	0	0	0	1	1	0	0	0	0	0	1	0	1	1	0	0	0	1	1	1	0	0
122	M2	1	0	0	1	0		0	0	1	0	1	1	0	1	1	0	0	1	0	1	1	1	1	0	1	1	0	0	1	1	0
1220	M1	1	1	0	0	0		0	0	0	0	0	0	1	1	0	0	0	0	0	1	0	1	1	0	0	0	1	1	0	0	0
1221	M0	1	0	0	0	0		0	0	0	0	0	0	0	1	0	0	0	0	0	1	0	1	1	0	0	0	1	1	1	0	0
1222	M0	1	0	0	0	0		0	0	0	0	0	0	0	1	0	0	0	0	0	1	0	1	1	0	0	0	1	1	0	0	0
1223	M0	1	0	0	0	0		0	0	0	0	0	0	0	1	0	0	0	0	0	1	0	1	1	0	0	0	1	0	1	0	0
1224	M0	1	0	0	0	0		0	0	0	0	0	0	0	1	0	0	0	0	0	1	0	1	1	0	0	0	1	0	0	0	0
1225	M0	1	0	0	0	0		0	0	0	0	0	0	0	1	0	0	0	0	0	1	0	1	1	0	0	0	0	0	1	0	0
1226	M0	1	0	0	0	0		0	0	0	0	0	0	0	1	0	0	0	0	0	1	0	1	1	0	0	0	0	0	0	0	0
1227	M0	1	0	0	0	0		0	0	0	0	0	0	0	1	0	0	0	0	0	1	0	1	1	0	0	0	0	1	1	0	0
1228	M0	1	0	0	0	0		0	0	0	0	0	0	0	1	0	0	0	0	0	1	0	1	1	0	0	0	0	1	0	0	0
1229	M0	1	0	0	0	0		0	0	0	0	0	0	0	1	0	0	0	0	0	1	0	1	1	0	1	0	0	1	1	0	0
123	M2	1	0	0	1	0		0	0	1	0	1	1	0	1	1	0	0	1	0	1	1	1	1	0	1	1	0	0	1	0	1
1230	M0	1	0	0	0	0		0	0	0	0	0	0	0	1	0	0	0	0	0	1	0	1	1	0	1	0	0	1	0	0	0
1231	M0	1	0	0	0	0		0	0	0	0	0	0	0	1	0	0	0	0	0	1	0	1	1	0	1	0	0	0	1	0	0
1232	M0	1	0	0	0	0		0	0	0	0	0	0	0	1	0	0	0	0	0	1	0	1	1	0	1	0	0	0	0	0	0
1233	M0	1	0	0	0	0		0	0	0	0	0	0	0	1	0	0	0	0	0	1	0	1	1	0	1	0	1	0	1	0	0
1234	M0	1	0	0	0	0		0	0	0	0	0	0	0	1	0	0	0	0	0	1	0	1	1	0	1	0	1	0	0	0	0
1235	M0	1	0	0	0	0		0	0	0	0	0	0	0	1	0	0	0	0	0	1	0	1	1	0	1	0	1	1	1	0	0
1236	M0	1	0	0	0	0		0	0	0	0	0	0	0	1	0	0	0	0	0	1	0	1	1	0	1	0	1	1	0	0	0
1237	M0	1	0	0	0	0		0	0	0	0	0	0	0	1	0	0	0	0	0	1	0	0	1	0	1	0	1	1	1	0	0
1238	M0	1	0	0	0	0		0	0	0	0	0	0	0	1	0	0	0	0	0	1	0	0	1	0	1	0	1	1	0	0	0
1239	M0	1	0	0	0	0		0	0	0	0	0	0	0	1	0	0	0	0	0	1	0	0	1	0	1	0	1	0	1	0	0
124	M2	1	0	0	1	0		0	0	1	0	1	1	0	1	1	0	0	1	0	1	1	1	1	0	1	1	0	0	1	0	0
1240	M0	1	0	0	0	0		0	0	0	0	0	0	0	1	0	0	0	0	0	1	0	0	1	0	1	0	1	0	0	0	0
1241	M0	1	0	0	0	0		0	0	0	0	0	0	0	1	0	0	0	0	0	1	0	0	1	0	1	0	0	0	1	0	0
1242	M0	1	0	0	0	0		0	0	0	0	0	0	0	1	0	0	0	0	0	1	0	0	1	0	1	0	0	0	0	0	0
1243	M0	1	0	0	0	0		0	0	0	0	0	0	0	1	0	0	0	0	0	1	0	0	1	0	1	0	0	1	1	0	0
1244	M0	1	0	0	0	0		0	0	0	0	0	0	0	1	0	0	0	0	0	1	0	0	1	0	1	0	0	1	0	0	0
1245	M0	1	0	0	0	0		0	0	0	0	0	0	0	1	0	0	0	0	0	1	0	0	1	0	0	0	0	1	1	0	0
1246	M0	1	0	0	0	0		0	0	0	0	0	0	0	1	0	0	0	0	0	1	0	0	1	0	0	0	0	1	0	0	0
1247	M0	1	0	0	0	0		0	0	0	0	0	0	0	1	0	0	0	0	0	1	0	0	1	0	0	0	0	0	1	0	0
1248	M0	1	0	0	0	0		0	0	0	0	0	0	0	1	0	0	0	0	0	1	0	0	1	0	0	0	0	0	0	0	0
1249	M0	1	0	0	0	0		0	0	0	0	0	0	0	1	0	0	0	0	0	1	0	0	1	0	0	0	1	0	1	0	0
125	M2	1	0	0	1	0		0	0	1	0	1	1	0	1	1	0	0	1	0	1	1	1	1	0	1	1	1	0	1	0	1
1250	M0	1	0	0	0	0		0	0	0	0	0	0	0	1	0	0	0	0	0	1	0	0	1	0	0	0	1	0	0	0	0
1251	M0	1	0	0	0	0		0	0	0	0	0	0	0	1	0	0	0	0	0	1	0	0	1	0	0	0	1	1	1	0	0
1252	M0	1	0	0	0	0		0	0	0	0	0	0	0	1	0	0	0	0	0	1	0	0	1	0	0	0	1	1	0	0	0
1253	M2d	1	0	0	1	1		0	0	0	1	0	0	0	0	0	0	0	1	1	0	0	0	1	0	0	1	1	1	0	0	1
1254	M2d	1	0	0	1	1		0	0	0	1	0	0	0	0	0	0	0	1	1	0	0	0	1	0	0	1	1	1	0	0	0
1255	M2d	1	0	0	1	1		0	0	0	1	0	0	0	0	0	0	0	1	1	0	0	0	0	0	0	1	1	1	0	0	1
1256	M2d	1	0	0	1	1		0	0	0	1	0	0	0	0	0	0	0	1	1	0	0	0	0	0	0	1	1	1	0	0	0
1257	M2d	1	0	0	1	1		0	1	0	1	0	0	0	0	0	0	0	1	1	0	0	0	0	1	0	1	1	1	0	0	1
1258	M2d	1	0	0	1	1		0	1	0	1	0	0	0	0	0	0	0	1	1	0	0	0	0	1	0	1	1	1	0	0	0
1259	M2d	1	0	0	1	1		0	1	0	1	0	0	0	0	0	0	0	1	1	0	0	0	1	1	0	1	1	1	0	0	1
126	M2	1	0	0	1	0		0	0	1	0	1	1	0	1	1	0	0	1	0	1	1	1	1	0	1	1	1	0	1	0	0
1260	M2d	1	0	0	1	1		0	1	0	1	0	0	0	0	0	0	0	1	1	0	0	0	1	1	0	1	1	1	0	0	0
1261	M2	1	0	0	1	1		0	1	0	1	1	1	0	0	1	0	0	1	1	1	0	0	1	1	0	1	1	1	1	0	1
1262	M2	1	0	0	1	1		0	1	0	1	1	1	0	0	1	0	0	1	1	1	0	0	1	1	0	1	1	1	1	0	0
1263	M2	1	0	0	1	1		0	1	0	1	1	1	0	0	1	0	0	1	1	1	0	0	0	1	0	1	1	1	1	0	1
1264	M2	1	0	0	1	1		0	1	0	1	1	1	0	0	1	0	0	1	1	1	0	0	0	1	0	1	1	1	1	0	0
1265	M2	1	0	0	1	1		0	1	0	1	1	1	0	0	1	0	0	1	1	1	0	1	0	1	0	1	1	1	1	0	1
1266	M2	1	0	0	1	1		0	1	0	1	1	1	0	0	1	0	0	1	1	1	0	1	0	1	0	1	1	1	1	0	0
1267	M2	1	0	0	1	1		0	1	0	1	1	1	0	0	1	0	0	1	1	1	0	1	1	1	0	1	1	1	1	0	1
1268	M2	1	0	0	1	1		0	1	0	1	1	1	0	0	1	0	0	1	1	1	0	1	1	1	0	1	1	1	1	0	0
1269	M2	1	0	0	1	1		0	0	0	1	1	1	0	0	1	0	0	1	1	1	0	1	1	0	0	1	1	1	1	0	1
127	M2	1	0	0	1	0		0	0	1	0	1	1	0	1	1	0	0	1	0	1	1	1	1	0	1	1	1	0	1	1	1
1270	M2	1	0	0	1	1		0	0	0	1	1	1	0	0	1	0	0	1	1	1	0	1	1	0	0	1	1	1	1	0	0
1271	M2	1	0	0	1	1		0	0	0	1	1	1	0	0	1	0	0	1	1	1	0	1	0	0	0	1	1	1	1	0	1
1272	M2	1	0	0	1	1		0	0	0	1	1	1	0	0	1	0	0	1	1	1	0	1	0	0	0	1	1	1	1	0	0
1273	M2	1	0	0	1	1		0	0	0	1	1	1	0	0	1	0	0	1	1	1	0	0	0	0	0	1	1	1	1	0	1
1274	M2	1	0	0	1	1		0	0	0	1	1	1	0	0	1	0	0	1	1	1	0	0	0	0	0	1	1	1	1	0	0
1275	M2	1	0	0	1	1		0	0	0	1	1	1	0	0	1	0	0	1	1	1	0	0	1	0	0	1	1	1	1	0	1
1276	M2	1	0	0	1	1		0	0	0	1	1	1	0	0	1	0	0	1	1	1	0	0	1	0	0	1	1	1	1	0	0
1277	M2	1	0	0	1	1		0	0	0	1	1	1	0	0	1	0	0	1	1	1	1	0	1	0	0	1	1	0	1	0	1
1278	M2	1	0	0	1	1		0	0	0	1	1	1	0	0	1	0	0	1	1	1	1	0	1	0	0	1	1	0	1	0	0
1279	M2	1	0	0	1	1		0	0	0	1	1	1	0	0	1	0	0	1	1	1	1	0	1	0	0	1	1	0	1	1	1
128	M2	1	0	0	1	0		0	0	1	0	1	1	0	1	1	0	0	1	0	1	1	1	1	0	1	1	1	0	1	1	0
1280	M2	1	0	0	1	1		0	0	0	1	1	1	0	0	1	0	0	1	1	1	1	0	1	0	0	1	1	0	1	1	0
1281	M2	1	0	0	1	1		0	0	0	1	1	1	0	0	1	0	0	1	1	1	1	0	0	0	0	1	1	0	1	1	1
1282	M2	1	0	0	1	1		0	0	0	1	1	1	0	0	1	0	0	1	1	1	1	0	0	0	0	1	1	0	1	1	0
1283	M2	1	0	0	1	1		0	0	0	1	1	1	0	0	1	0	0	1	1	1	1	0	0	0	0	1	1	0	1	0	1
1284	M2	1	0	0	1	1		0	0	0	1	1	1	0	0	1	0	0	1	1	1	1	0	0	0	0	1	1	0	1	0	0
1285	M2	1	0	0	1	1		0	0	0	1	1	1	0	0	1	0	0	1	1	1	1	1	0	0	0	1	1	0	1	0	1
1286	M2	1	0	0	1	1		0	0	0	1	1	1	0	0	1	0	0	1	1	1	1	1	0	0	0	1	1	0	1	0	0
1287	M2	1	0	0	1	1		0	0	0	1	1	1	0	0	1	0	0	1	1	1	1	1	0	0	0	1	1	0	1	1	1
1288	M2	1	0	0	1	1		0	0	0	1	1	1	0	0	1	0	0	1	1	1	1	1	0	0	0	1	1	0	1	1	0
1289	M2	1	0	0	1	1		0	0	0	1	1	1	0	0	1	0	0	1	1	1	1	1	1	0	0	1	1	0	1	1	1
129	M2	1	0	0	1	0		0	1	1	0	1	1	0	1	1	0	0	1	0	1	1	1	1	1	1	1	1	0	1	1	1
1290	M2	1	0	0	1	1		0	0	0	1	1	1	0	0	1	0	0	1	1	1	1	1	1	0	0	1	1	0	1	1	0
1291	M2	1	0	0	1	1		0	0	0	1	1	1	0	0	1	0	0	1	1	1	1	1	1	0	0	1	1	0	1	0	1
1292	M2	1	0	0	1	1		0	0	0	1	1	1	0	0	1	0	0	1	1	1	1	1	1	0	0	1	1	0	1	0	0
1293	M2	1	0	0	1	1		0	1	0	1	1	1	0	0	1	0	0	1	1	1	1	1	1	1	0	1	1	0	1	0	1
1294	M2	1	0	0	1	1		0	1	0	1	1	1	0	0	1	0	0	1	1	1	1	1	1	1	0	1	1	0	1	0	0
1295	M2	1	0	0	1	1		0	1	0	1	1	1	0	0	1	0	0	1	1	1	1	1	1	1	0	1	1	0	1	1	1
1296	M2	1	0	0	1	1		0	1	0	1	1	1	0	0	1	0	0	1	1	1	1	1	1	1	0	1	1	0	1	1	0
1297	M2	1	0	0	1	1		0	1	0	1	1	1	0	0	1	0	0	1	1	1	1	1	0	1	0	1	1	0	1	1	1
1298	M2	1	0	0	1	1		0	1	0	1	1	1	0	0	1	0	0	1	1	1	1	1	0	1	0	1	1	0	1	1	0
1299	M2	1	0	0	1	1		0	1	0	1	1	1	0	0	1	0	0	1	1	1	1	1	0	1	0	1	1	0	1	0	1
13	M1	1	1	0	0	0		0	0	0	1	1	1	1	1	1	0	0	0	0	1	1	1	1	0	0	1	1	0	1	1	0
130	M2	1	0	0	1	0		0	1	1	0	1	1	0	1	1	0	0	1	0	1	1	1	1	1	1	1	1	0	1	1	0
1300	M2	1	0	0	1	1		0	1	0	1	1	1	0	0	1	0	0	1	1	1	1	1	0	1	0	1	1	0	1	0	0
1301	M2	1	0	0	1	1		0	1	0	1	1	1	0	0	1	0	0	1	1	1	1	0	0	1	0	1	1	0	1	0	1
1302	M2	1	0	0	1	1		0	1	0	1	1	1	0	0	1	0	0	1	1	1	1	0	0	1	0	1	1	0	1	0	0
1303	M2	1	0	0	1	1		0	1	0	1	1	1	0	0	1	0	0	1	1	1	1	0	0	1	0	1	1	0	1	1	1
1304	M2	1	0	0	1	1		0	1	0	1	1	1	0	0	1	0	0	1	1	1	1	0	0	1	0	1	1	0	1	1	0
1305	M2	1	0	0	1	1		0	1	0	1	1	1	0	0	1	0	0	1	1	1	1	0	1	1	0	1	1	0	1	1	1
1306	M2	1	0	0	1	1		0	1	0	1	1	1	0	0	1	0	0	1	1	1	1	0	1	1	0	1	1	0	1	1	0
1307	M2	1	0	0	1	1		0	1	0	1	1	1	0	0	1	0	0	1	1	1	1	0	1	1	0	1	1	0	1	0	1
1308	M2	1	0	0	1	1		0	1	0	1	1	1	0	0	1	0	0	1	1	1	1	0	1	1	0	1	1	0	1	0	0
1309	M2d	1	0	0	1	1		0	1	0	1	0	0	0	0	0	0	0	1	1	0	1	0	1	1	0	1	1	0	0	0	1
131	M2	1	0	0	1	0		0	1	1	0	1	1	0	1	1	0	0	1	0	1	1	1	1	1	1	1	1	0	1	0	1
1310	M2d	1	0	0	1	1		0	1	0	1	0	0	0	0	0	0	0	1	1	0	1	0	1	1	0	1	1	0	0	0	0
1311	M2d	1	0	0	1	1		0	1	0	1	0	0	0	0	0	0	0	1	1	0	1	0	1	1	0	1	1	0	0	1	1
1312	M2d	1	0	0	1	1		0	1	0	1	0	0	0	0	0	0	0	1	1	0	1	0	1	1	0	1	1	0	0	1	0
1313	M2d	1	0	0	1	1		0	1	0	1	0	0	0	0	0	0	0	1	1	0	1	0	0	1	0	1	1	0	0	1	1
1314	M2d	1	0	0	1	1		0	1	0	1	0	0	0	0	0	0	0	1	1	0	1	0	0	1	0	1	1	0	0	1	0
1315	M2d	1	0	0	1	1		0	1	0	1	0	0	0	0	0	0	0	1	1	0	1	0	0	1	0	1	1	0	0	0	1
1316	M2d	1	0	0	1	1		0	1	0	1	0	0	0	0	0	0	0	1	1	0	1	0	0	1	0	1	1	0	0	0	0
1317	M2d	1	0	0	1	1		0	1	0	1	0	0	0	0	0	0	0	1	1	0	1	1	0	1	0	1	1	0	0	0	1
1318	M2d	1	0	0	1	1		0	1	0	1	0	0	0	0	0	0	0	1	1	0	1	1	0	1	0	1	1	0	0	0	0
1319	M2d	1	0	0	1	1		0	1	0	1	0	0	0	0	0	0	0	1	1	0	1	1	0	1	0	1	1	0	0	1	1
132	M2	1	0	0	1	0		0	1	1	0	1	1	0	1	1	0	0	1	0	1	1	1	1	1	1	1	1	0	1	0	0
1320	M2d	1	0	0	1	1		0	1	0	1	0	0	0	0	0	0	0	1	1	0	1	1	0	1	0	1	1	0	0	1	0
1321	M2d	1	0	0	1	1		0	1	0	1	0	0	0	0	0	0	0	1	1	0	1	1	1	1	0	1	1	0	0	1	1
1322	M2d	1	0	0	1	1		0	1	0	1	0	0	0	0	0	0	0	1	1	0	1	1	1	1	0	1	1	0	0	1	0
1323	M2d	1	0	0	1	1		0	1	0	1	0	0	0	0	0	0	0	1	1	0	1	1	1	1	0	1	1	0	0	0	1
1324	M2d	1	0	0	1	1		0	1	0	1	0	0	0	0	0	0	0	1	1	0	1	1	1	1	0	1	1	0	0	0	0
1325	M2d	1	0	0	1	1		0	0	0	1	0	0	0	0	0	0	0	1	1	0	1	1	1	0	0	1	1	0	0	0	1
1326	M2d	1	0	0	1	1		0	0	0	1	0	0	0	0	0	0	0	1	1	0	1	1	1	0	0	1	1	0	0	0	0
1327	M2d	1	0	0	1	1		0	0	0	1	0	0	0	0	0	0	0	1	1	0	1	1	1	0	0	1	1	0	0	1	1
1328	M2d	1	0	0	1	1		0	0	0	1	0	0	0	0	0	0	0	1	1	0	1	1	1	0	0	1	1	0	0	1	0
1329	M2d	1	0	0	1	1		0	0	0	1	0	0	0	0	0	0	0	1	1	0	1	1	0	0	0	1	1	0	0	1	1
133	M2	1	0	0	1	0		0	1	1	0	1	1	0	1	1	0	0	1	0	1	1	1	1	1	1	1	0	0	1	0	1
1330	M2d	1	0	0	1	1		0	0	0	1	0	0	0	0	0	0	0	1	1	0	1	1	0	0	0	1	1	0	0	1	0
1331	M2d	1	0	0	1	1		0	0	0	1	0	0	0	0	0	0	0	1	1	0	1	1	0	0	0	1	1	0	0	0	1
1332	M2d	1	0	0	1	1		0	0	0	1	0	0	0	0	0	0	0	1	1	0	1	1	0	0	0	1	1	0	0	0	0
1333	M2d	1	0	0	1	1		0	0	0	1	0	0	0	0	0	0	0	1	1	0	1	0	0	0	0	1	1	0	0	0	1
1334	M2d	1	0	0	1	1		0	0	0	1	0	0	0	0	0	0	0	1	1	0	1	0	0	0	0	1	1	0	0	0	0
1335	M2d	1	0	0	1	1		0	0	0	1	0	0	0	0	0	0	0	1	1	0	1	0	0	0	0	1	1	0	0	1	1
1336	M2d	1	0	0	1	1		0	0	0	1	0	0	0	0	0	0	0	1	1	0	1	0	0	0	0	1	1	0	0	1	0
1337	M2d	1	0	0	1	1		0	0	0	1	0	0	0	0	0	0	0	1	1	0	1	0	1	0	0	1	1	0	0	1	1
1338	M2d	1	0	0	1	1		0	0	0	1	0	0	0	0	0	0	0	1	1	0	1	0	1	0	0	1	1	0	0	1	0
1339	M2d	1	0	0	1	1		0	0	0	1	0	0	0	0	0	0	0	1	1	0	1	0	1	0	0	1	1	0	0	0	1
134	M2	1	0	0	1	0		0	1	1	0	1	1	0	1	1	0	0	1	0	1	1	1	1	1	1	1	0	0	1	0	0
1340	M2d	1	0	0	1	1		0	0	0	1	0	0	0	0	0	0	0	1	1	0	1	0	1	0	0	1	1	0	0	0	0
1341	M2	1	0	0	0	1		1	0	0	1	0	0	0	1	0	0	0	0	0	1	0	0	1	0	0	1	1	1	1	0	0
1342	M2	1	0	0	0	1		1	0	0	1	0	0	0	1	0	0	0	0	0	1	0	0	1	0	0	1	1	1	0	0	0
1343	M2	1	0	0	0	1		1	0	0	1	0	0	0	1	0	0	0	0	0	1	0	0	1	0	0	1	1	0	1	0	0
1344	M2	1	0	0	0	1		1	0	0	1	0	0	0	1	0	0	0	0	0	1	0	0	1	0	0	1	1	0	0	0	0
1345	M2	1	0	0	0	1		1	0	0	1	0	0	0	1	0	0	0	0	0	1	0	1	1	0	0	1	1	0	1	0	0
1346	M2	1	0	0	0	1		1	0	0	1	0	0	0	1	0	0	0	0	0	1	0	1	1	0	0	1	1	0	0	0	0
1347	M2	1	0	0	0	1		1	0	0	1	0	0	0	1	0	0	0	0	0	1	0	1	1	0	0	1	1	1	1	0	0
1348	M2	1	0	0	0	1		1	0	0	1	0	0	0	1	0	0	0	0	0	1	0	1	1	0	0	1	1	1	0	0	0
1349	M2	1	0	0	0	1		1	1	0	1	0	0	0	1	0	0	0	0	0	1	0	1	1	1	0	1	1	1	1	0	0
135	M2	1	0	0	1	0		0	1	1	0	1	1	0	1	1	0	0	1	0	1	1	1	1	1	1	1	0	0	1	1	1
1350	M2	1	0	0	0	1		1	1	0	1	0	0	0	1	0	0	0	0	0	1	0	1	1	1	0	1	1	1	0	0	0
1351	M2	1	0	0	0	1		1	1	0	1	0	0	0	1	0	0	0	0	0	1	0	1	1	1	0	1	1	0	1	0	0
1352	M2	1	0	0	0	1		1	1	0	1	0	0	0	1	0	0	0	0	0	1	0	1	1	1	0	1	1	0	0	0	0
1353	M2	1	0	0	0	1		1	1	0	1	0	0	0	1	0	0	0	0	0	1	0	0	1	1	0	1	1	0	1	0	0
1354	M2	1	0	0	0	1		1	1	0	1	0	0	0	1	0	0	0	0	0	1	0	0	1	1	0	1	1	0	0	0	0
1355	M2	1	0	0	0	1		1	1	0	1	0	0	0	1	0	0	0	0	0	1	0	0	1	1	0	1	1	1	1	0	0
1356	M2	1	0	0	0	1		1	1	0	1	0	0	0	1	0	0	0	0	0	1	0	0	1	1	0	1	1	1	0	0	0
1357	M2	1	0	1	0	1		1	1	0	1	0	0	0	1	0	1	1	0	0	1	0	0	1	1	0	1	1	1	0	1	0
1358	M2	1	0	1	0	1		1	1	0	1	0	0	0	1	0	1	1	0	0	1	0	0	1	1	0	1	1	1	0	0	0
1359	M2	1	0	1	0	1		1	1	0	1	0	0	0	1	0	1	1	0	0	1	0	0	1	1	0	1	1	1	1	1	0
136	M2	1	0	0	1	0		0	1	1	0	1	1	0	1	1	0	0	1	0	1	1	1	1	1	1	1	0	0	1	1	0
1360	M2	1	0	1	0	1		1	1	0	1	0	0	0	1	0	1	1	0	0	1	0	0	1	1	0	1	1	1	1	0	0
1361	M2	1	0	1	0	1		1	1	0	1	0	0	0	1	0	1	1	0	0	1	0	1	1	1	0	1	1	1	1	1	0
1362	M2	1	0	1	0	1		1	1	0	1	0	0	0	1	0	1	1	0	0	1	0	1	1	1	0	1	1	1	1	0	0
1363	M2	1	0	1	0	1		1	1	0	1	0	0	0	1	0	1	1	0	0	1	0	1	1	1	0	1	1	1	0	1	0
1364	M2	1	0	1	0	1		1	1	0	1	0	0	0	1	0	1	1	0	0	1	0	1	1	1	0	1	1	1	0	0	0
1365	M2	1	0	1	0	1		1	0	0	1	0	0	0	1	0	1	1	0	0	1	0	1	1	0	0	1	1	1	0	1	0
1366	M2	1	0	1	0	1		1	0	0	1	0	0	0	1	0	1	1	0	0	1	0	1	1	0	0	1	1	1	0	0	0
1367	M2	1	0	1	0	1		1	0	0	1	0	0	0	1	0	1	1	0	0	1	0	1	1	0	0	1	1	1	1	1	0
1368	M2	1	0	1	0	1		1	0	0	1	0	0	0	1	0	1	1	0	0	1	0	1	1	0	0	1	1	1	1	0	0
1369	M2	1	0	1	0	1		1	0	0	1	0	0	0	1	0	1	1	0	0	1	0	0	1	0	0	1	1	1	1	1	0
137	M2	1	0	0	1	0		0	1	1	0	1	1	0	1	1	0	0	1	0	1	1	1	1	1	1	0	0	0	1	1	1
1370	M2	1	0	1	0	1		1	0	0	1	0	0	0	1	0	1	1	0	0	1	0	0	1	0	0	1	1	1	1	0	0
1371	M2	1	0	1	0	1		1	0	0	1	0	0	0	1	0	1	1	0	0	1	0	0	1	0	0	1	1	1	0	1	0
1372	M2	1	0	1	0	1		1	0	0	1	0	0	0	1	0	1	1	0	0	1	0	0	1	0	0	1	1	1	0	0	0
1373	M2	1	0	1	0	1		1	0	0	1	0	0	0	0	0	1	1	0	0	0	0	0	0	0	0	1	1	1	0	1	0
1374	M2	1	0	1	0	1		1	0	0	1	0	0	0	0	0	1	1	0	0	0	0	0	0	0	0	1	1	1	0	0	0
1375	M2	1	0	1	0	1		1	1	0	1	0	0	0	0	0	1	1	0	0	0	0	0	0	1	0	1	1	1	0	1	0
1376	M2	1	0	1	0	1		1	1	0	1	0	0	0	0	0	1	1	0	0	0	0	0	0	1	0	1	1	1	0	0	0
1377	M2	1	0	0	0	1		1	1	0	1	0	0	0	0	0	0	0	0	0	0	0	0	0	1	0	1	1	0	0	0	0
1378	M2	1	0	0	0	1		1	1	0	1	0	0	0	0	0	0	0	0	0	0	0	0	0	1	0	1	1	1	0	0	0
1379	M2	1	0	0	0	1		1	0	0	1	0	0	0	0	0	0	0	0	0	0	0	0	0	0	0	1	1	0	0	0	0
138	M2	1	0	0	1	0		0	1	1	0	1	1	0	1	1	0	0	1	0	1	1	1	1	1	1	0	0	0	1	1	0
1380	M2	1	0	0	0	1		1	0	0	1	0	0	0	0	0	0	0	0	0	0	0	0	0	0	0	1	1	1	0	0	0
1381	M0	1	0	0	0	0		1	1	0	1	0	0	0	0	0	0	0	0	0	0	0	0	0	1	0	1	0	0	0	0	0
1382	M0	1	0	0	0	0		1	1	0	1	0	0	0	0	0	0	0	0	0	0	0	0	0	1	0	1	0	1	0	0	0
1383	M1	1	1	0	0	0		1	1	0	1	0	0	1	0	0	0	0	0	0	1	0	1	0	1	0	1	0	1	1	0	0
1384	M1	1	1	0	0	0		1	1	0	1	0	0	1	0	0	0	0	0	0	1	0	1	0	1	0	1	0	1	0	0	0
1385	M1	1	1	0	0	0		1	1	0	1	0	0	1	0	0	0	0	0	0	1	0	1	0	1	0	1	1	1	1	0	0
1386	M1	1	1	0	0	0		1	1	0	1	0	0	1	0	0	0	0	0	0	1	0	1	0	1	0	1	1	1	0	0	0
1387	M1	1	1	0	0	0		1	1	0	1	0	0	1	0	0	0	0	0	0	1	0	1	1	1	0	1	1	1	1	0	0
1388	M1	1	1	0	0	0		1	1	0	1	0	0	1	0	0	0	0	0	0	1	0	1	1	1	0	1	1	1	0	0	0
1389	M1	1	1	0	0	0		1	1	0	1	0	0	1	0	0	0	0	0	0	1	0	1	1	1	0	1	0	1	1	0	0
139	M2	1	0	0	1	0		0	1	1	0	1	1	0	1	1	0	0	1	0	1	1	1	1	1	1	0	0	0	1	0	1
1390	M1	1	1	0	0	0		1	1	0	1	0	0	1	0	0	0	0	0	0	1	0	1	1	1	0	1	0	1	0	0	0
1391	M1	1	1	0	0	0		1	0	0	1	0	0	1	0	0	0	0	0	0	1	0	1	1	0	0	1	0	1	1	0	0
1392	M1	1	1	0	0	0		1	0	0	1	0	0	1	0	0	0	0	0	0	1	0	1	1	0	0	1	0	1	0	0	0
1393	M1	1	1	0	0	0		1	0	0	1	0	0	1	0	0	0	0	0	0	1	0	1	1	0	0	1	1	1	1	0	0
1394	M1	1	1	0	0	0		1	0	0	1	0	0	1	0	0	0	0	0	0	1	0	1	1	0	0	1	1	1	0	0	0
1395	M1	1	1	0	0	0		1	0	0	1	0	0	1	0	0	0	0	0	0	1	0	1	0	0	0	1	1	1	1	0	0
1396	M1	1	1	0	0	0		1	0	0	1	0	0	1	0	0	0	0	0	0	1	0	1	0	0	0	1	1	1	0	0	0
1397	M1	1	1	0	0	0		1	0	0	1	0	0	1	0	0	0	0	0	0	1	0	1	0	0	0	1	0	1	1	0	0
1398	M1	1	1	0	0	0		1	0	0	1	0	0	1	0	0	0	0	0	0	1	0	1	0	0	0	1	0	1	0	0	0
1399	M0	1	0	0	0	0		1	0	0	1	0	0	0	0	0	0	0	0	0	0	0	0	0	0	0	1	0	0	0	0	0
14	M1	1	1	0	0	0		0	0	0	1	1	1	1	1	1	0	0	0	0	1	1	1	1	0	0	1	1	0	1	0	0
140	M2	1	0	0	1	0		0	1	1	0	1	1	0	1	1	0	0	1	0	1	1	1	1	1	1	0	0	0	1	0	0
1400	M0	1	0	0	0	0		1	0	0	1	0	0	0	0	0	0	0	0	0	0	0	0	0	0	0	1	0	1	0	0	0
1401	M2	1	0	0	1	0		1	0	1	0	0	0	0	0	0	0	0	1	0	0	0	0	0	0	1	1	1	1	0	0	0
1402	M2	1	0	0	1	0		1	0	1	0	0	0	0	0	0	0	0	1	0	0	0	0	0	0	1	1	1	1	0	0	1
1403	M2	1	0	0	1	0		1	0	1	0	0	0	0	0	0	0	0	1	0	0	0	0	0	0	1	1	1	0	0	0	0
1404	M2	1	0	0	1	0		1	0	1	0	0	0	0	0	0	0	0	1	0	0	0	0	0	0	1	1	1	0	0	0	1
1405	M2	1	0	0	1	0		1	0	1	0	0	0	0	0	0	0	0	1	0	0	0	0	0	0	1	1	0	0	0	0	0
1406	M2	1	0	0	1	0		1	0	1	0	0	0	0	0	0	0	0	1	0	0	0	0	0	0	1	1	0	0	0	0	1
1407	M2	1	0	0	1	0		1	0	1	0	0	0	0	0	0	0	0	1	0	0	0	0	0	0	1	1	0	1	0	0	0
1408	M2	1	0	0	1	0		1	0	1	0	0	0	0	0	0	0	0	1	0	0	0	0	0	0	1	1	0	1	0	0	1
1409	M1	1	1	0	0	0		1	0	1	0	0	0	1	0	0	0	0	1	0	1	0	1	0	0	1	1	0	1	1	0	1
141	M2	1	0	0	1	0		0	1	1	0	1	1	0	1	1	0	0	1	0	1	1	1	1	1	1	0	1	0	1	0	1
1410	M1	1	1	0	0	0		1	0	1	0	0	0	1	0	0	0	0	1	0	1	0	1	0	0	1	1	0	1	0	0	1
1411	M1	1	1	0	0	0		1	0	1	0	0	0	1	0	0	0	0	1	0	1	0	1	0	0	1	1	1	1	1	0	1
1412	M1	1	1	0	0	0		1	0	1	0	0	0	1	0	0	0	0	1	0	1	0	1	0	0	1	1	1	1	0	0	1
1413	M1	1	1	0	0	0		1	0	1	0	0	0	1	0	0	0	0	1	0	1	0	1	1	0	1	1	1	1	1	0	1
1414	M1	1	1	0	0	0		1	0	1	0	0	0	1	0	0	0	0	1	0	1	0	1	1	0	1	1	1	1	0	0	1
1415	M1	1	1	0	0	0		1	0	1	0	0	0	1	0	0	0	0	1	0	1	0	1	1	0	1	1	0	1	1	0	1
1416	M1	1	1	0	0	0		1	0	1	0	0	0	1	0	0	0	0	1	0	1	0	1	1	0	1	1	0	1	0	0	1
1417	M1	1	1	0	0	0		1	0	1	0	0	0	1	0	0	0	0	0	0	1	0	1	1	0	1	1	0	1	1	0	0
1418	M1	1	1	0	0	0		1	0	1	0	0	0	1	0	0	0	0	0	0	1	0	1	1	0	1	1	0	1	0	0	0
1419	M1	1	1	0	0	0		1	0	1	0	0	0	1	0	0	0	0	0	0	1	0	1	1	0	1	1	1	1	1	0	0
142	M2	1	0	0	1	0		0	1	1	0	1	1	0	1	1	0	0	1	0	1	1	1	1	1	1	0	1	0	1	0	0
1420	M1	1	1	0	0	0		1	0	1	0	0	0	1	0	0	0	0	0	0	1	0	1	1	0	1	1	1	1	0	0	0
1421	M1	1	1	0	0	0		1	0	1	0	0	0	1	0	0	0	0	0	0	1	0	1	0	0	1	1	1	1	1	0	0
1422	M1	1	1	0	0	0		1	0	1	0	0	0	1	0	0	0	0	0	0	1	0	1	0	0	1	1	1	1	0	0	0
1423	M1	1	1	0	0	0		1	0	1	0	0	0	1	0	0	0	0	0	0	1	0	1	0	0	1	1	0	1	1	0	0
1424	M1	1	1	0	0	0		1	0	1	0	0	0	1	0	0	0	0	0	0	1	0	1	0	0	1	1	0	1	0	0	0
1425	M1	1	1	0	0	0		1	1	1	0	0	0	1	0	0	0	0	0	0	1	0	1	0	1	1	1	0	1	1	0	0
1426	M1	1	1	0	0	0		1	1	1	0	0	0	1	0	0	0	0	0	0	1	0	1	0	1	1	1	0	1	0	0	0
1427	M1	1	1	0	0	0		1	1	1	0	0	0	1	0	0	0	0	0	0	1	0	1	0	1	1	1	1	1	1	0	0
1428	M1	1	1	0	0	0		1	1	1	0	0	0	1	0	0	0	0	0	0	1	0	1	0	1	1	1	1	1	0	0	0
1429	M1	1	1	0	0	0		1	1	1	0	0	0	1	0	0	0	0	0	0	1	0	1	0	1	1	0	1	1	1	0	0
143	M2	1	0	0	1	0		0	1	1	0	1	1	0	1	1	0	0	1	0	1	1	1	1	1	1	0	1	0	1	1	1
1430	M1	1	1	0	0	0		1	1	1	0	0	0	1	0	0	0	0	0	0	1	0	1	0	1	1	0	1	1	0	0	0
1431	M1	1	1	0	0	0		1	1	1	0	0	0	1	0	0	0	0	0	0	1	0	1	0	1	1	0	0	1	1	0	0
1432	M1	1	1	0	0	0		1	1	1	0	0	0	1	0	0	0	0	0	0	1	0	1	0	1	1	0	0	1	0	0	0
1433	M1	1	1	0	0	0		1	1	1	0	0	0	1	0	0	0	0	0	0	1	0	1	1	1	1	0	0	1	1	0	0
1434	M1	1	1	0	0	0		1	1	1	0	0	0	1	0	0	0	0	0	0	1	0	1	1	1	1	0	0	1	0	0	0
1435	M1	1	1	0	0	0		1	1	1	0	0	0	1	0	0	0	0	0	0	1	0	1	1	1	1	0	1	1	1	0	0
1436	M1	1	1	0	0	0		1	1	1	0	0	0	1	0	0	0	0	0	0	1	0	1	1	1	1	0	1	1	0	0	0
1437	M1	1	1	0	0	0		1	1	1	0	0	0	1	0	0	0	0	0	0	1	0	1	1	1	1	1	1	1	1	0	0
1438	M1	1	1	0	0	0		1	1	1	0	0	0	1	0	0	0	0	0	0	1	0	1	1	1	1	1	1	1	0	0	0
1439	M1	1	1	0	0	0		1	1	1	0	0	0	1	0	0	0	0	0	0	1	0	1	1	1	1	1	0	1	1	0	0
144	M2	1	0	0	1	0		0	1	1	0	1	1	0	1	1	0	0	1	0	1	1	1	1	1	1	0	1	0	1	1	0
1440	M1	1	1	0	0	0		1	1	1	0	0	0	1	0	0	0	0	0	0	1	0	1	1	1	1	1	0	1	0	0	0
1441	M1	1	1	0	0	0		1	1	1	0	0	0	1	0	0	0	0	1	0	1	0	1	1	1	1	1	0	1	1	0	1
1442	M1	1	1	0	0	0		1	1	1	0	0	0	1	0	0	0	0	1	0	1	0	1	1	1	1	1	0	1	0	0	1
1443	M1	1	1	0	0	0		1	1	1	0	0	0	1	0	0	0	0	1	0	1	0	1	1	1	1	1	1	1	1	0	1
1444	M1	1	1	0	0	0		1	1	1	0	0	0	1	0	0	0	0	1	0	1	0	1	1	1	1	1	1	1	0	0	1
1445	M1	1	1	0	0	0		1	1	1	0	0	0	1	0	0	0	0	1	0	1	0	1	1	1	1	0	1	1	1	0	1
1446	M1	1	1	0	0	0		1	1	1	0	0	0	1	0	0	0	0	1	0	1	0	1	1	1	1	0	1	1	0	0	1
1447	M1	1	1	0	0	0		1	1	1	0	0	0	1	0	0	0	0	1	0	1	0	1	1	1	1	0	0	1	1	0	1
1448	M1	1	1	0	0	0		1	1	1	0	0	0	1	0	0	0	0	1	0	1	0	1	1	1	1	0	0	1	0	0	1
1449	M1	1	1	0	0	0		1	1	1	0	0	0	1	0	0	0	0	1	0	1	0	1	0	1	1	0	0	1	1	0	1
145	M2	1	0	0	1	0		0	1	1	0	1	1	0	1	1	0	0	1	0	1	1	0	1	1	1	0	1	0	1	1	1
1450	M1	1	1	0	0	0		1	1	1	0	0	0	1	0	0	0	0	1	0	1	0	1	0	1	1	0	0	1	0	0	1
1451	M1	1	1	0	0	0		1	1	1	0	0	0	1	0	0	0	0	1	0	1	0	1	0	1	1	0	1	1	1	0	1
1452	M1	1	1	0	0	0		1	1	1	0	0	0	1	0	0	0	0	1	0	1	0	1	0	1	1	0	1	1	0	0	1
1453	M1	1	1	0	0	0		1	1	1	0	0	0	1	0	0	0	0	1	0	1	0	1	0	1	1	1	1	1	1	0	1
1454	M1	1	1	0	0	0		1	1	1	0	0	0	1	0	0	0	0	1	0	1	0	1	0	1	1	1	1	1	0	0	1
1455	M1	1	1	0	0	0		1	1	1	0	0	0	1	0	0	0	0	1	0	1	0	1	0	1	1	1	0	1	1	0	1
1456	M1	1	1	0	0	0		1	1	1	0	0	0	1	0	0	0	0	1	0	1	0	1	0	1	1	1	0	1	0	0	1
1457	M2	1	0	0	1	0		1	1	1	0	0	0	0	0	0	0	0	1	0	0	0	0	0	1	1	1	0	0	0	0	0
1458	M2	1	0	0	1	0		1	1	1	0	0	0	0	0	0	0	0	1	0	0	0	0	0	1	1	1	0	0	0	0	1
1459	M2	1	0	0	1	0		1	1	1	0	0	0	0	0	0	0	0	1	0	0	0	0	0	1	1	1	0	1	0	0	0
146	M2	1	0	0	1	0		0	1	1	0	1	1	0	1	1	0	0	1	0	1	1	0	1	1	1	0	1	0	1	1	0
1460	M2	1	0	0	1	0		1	1	1	0	0	0	0	0	0	0	0	1	0	0	0	0	0	1	1	1	0	1	0	0	1
1461	M2	1	0	0	1	0		1	1	1	0	0	0	0	0	0	0	0	1	0	0	0	0	0	1	1	1	1	1	0	0	0
1462	M2	1	0	0	1	0		1	1	1	0	0	0	0	0	0	0	0	1	0	0	0	0	0	1	1	1	1	1	0	0	1
1463	M2	1	0	0	1	0		1	1	1	0	0	0	0	0	0	0	0	1	0	0	0	0	0	1	1	1	1	0	0	0	0
1464	M2	1	0	0	1	0		1	1	1	0	0	0	0	0	0	0	0	1	0	0	0	0	0	1	1	1	1	0	0	0	1
1465	M2	1	0	0	1	0		1	1	1	0	0	0	0	0	0	0	0	1	0	0	0	0	0	1	1	0	1	0	0	0	1
1466	M2	1	0	0	1	0		1	1	1	0	0	0	0	0	0	0	0	1	0	0	0	0	0	1	1	0	1	0	0	0	0
1467	M2	1	0	0	1	0		1	1	1	0	0	0	0	0	0	0	0	1	0	0	0	0	0	1	1	0	1	1	0	0	1
1468	M2	1	0	0	1	0		1	1	1	0	0	0	0	0	0	0	0	1	0	0	0	0	0	1	1	0	1	1	0	0	0
1469	M2	1	0	0	1	0		1	1	1	0	0	0	0	0	0	0	0	1	0	0	0	0	0	1	1	0	0	1	0	0	1
147	M2	1	0	0	1	0		0	1	1	0	1	1	0	1	1	0	0	1	0	1	1	0	1	1	1	0	1	0	1	0	1
1470	M2	1	0	0	1	0		1	1	1	0	0	0	0	0	0	0	0	1	0	0	0	0	0	1	1	0	0	1	0	0	0
1471	M2	1	0	0	1	0		1	1	1	0	0	0	0	0	0	0	0	1	0	0	0	0	0	1	1	0	0	0	0	0	1
1472	M2	1	0	0	1	0		1	1	1	0	0	0	0	0	0	0	0	1	0	0	0	0	0	1	1	0	0	0	0	0	0
1473	M0	1	0	0	0	0		1	1	0	0	0	0	0	0	0	0	0	0	0	0	0	0	0	1	0	0	0	1	0	0	0
1474	M0	1	0	0	0	0		1	1	0	0	0	0	0	0	0	0	0	0	0	0	0	0	0	1	0	0	0	0	0	0	0
1475	M0	1	0	0	0	0		1	1	0	0	0	0	0	0	0	0	0	0	0	0	0	0	0	1	0	0	1	1	0	0	0
1476	M0	1	0	0	0	0		1	1	0	0	0	0	0	0	0	0	0	0	0	0	0	0	0	1	0	0	1	0	0	0	0
1477	M1	1	1	0	0	0		1	1	0	0	0	0	1	0	0	0	0	0	0	1	1	1	1	1	0	0	1	0	0	1	0
1478	M1	1	1	0	0	0		1	1	0	0	0	0	1	0	0	0	0	0	0	1	1	1	1	1	0	0	1	0	0	0	0
1479	M1	1	1	0	0	0		1	1	0	0	0	0	1	0	0	0	0	0	0	1	1	1	1	1	0	0	1	0	1	1	0
148	M2	1	0	0	1	0		0	1	1	0	1	1	0	1	1	0	0	1	0	1	1	0	1	1	1	0	1	0	1	0	0
1480	M1	1	1	0	0	0		1	1	0	0	0	0	1	0	0	0	0	0	0	1	1	1	1	1	0	0	1	0	1	0	0
1481	M1	1	1	0	0	0		1	1	0	0	0	0	1	0	0	0	0	0	0	1	1	1	1	1	0	0	0	0	1	1	0
1482	M1	1	1	0	0	0		1	1	0	0	0	0	1	0	0	0	0	0	0	1	1	1	1	1	0	0	0	0	1	0	0
1483	M1	1	1	0	0	0		1	1	0	0	0	0	1	0	0	0	0	0	0	1	1	1	1	1	0	0	0	0	0	1	0
1484	M1	1	1	0	0	0		1	1	0	0	0	0	1	0	0	0	0	0	0	1	1	1	1	1	0	0	0	0	0	0	0
1485	M1	1	1	0	0	0		1	1	0	0	0	0	1	0	0	0	0	0	0	1	1	1	0	1	0	0	0	0	0	1	0
1486	M1	1	1	0	0	0		1	1	0	0	0	0	1	0	0	0	0	0	0	1	1	1	0	1	0	0	0	0	0	0	0
1487	M1	1	1	0	0	0		1	1	0	0	0	0	1	0	0	0	0	0	0	1	1	1	0	1	0	0	0	0	1	1	0
1488	M1	1	1	0	0	0		1	1	0	0	0	0	1	0	0	0	0	0	0	1	1	1	0	1	0	0	0	0	1	0	0
1489	M1	1	1	0	0	0		1	1	0	0	0	0	1	0	0	0	0	0	0	1	1	1	0	1	0	0	1	0	1	1	0
149	M2	1	0	0	1	0		0	1	1	0	1	1	0	1	1	0	0	1	0	1	1	0	1	1	1	0	0	0	1	0	1
1490	M1	1	1	0	0	0		1	1	0	0	0	0	1	0	0	0	0	0	0	1	1	1	0	1	0	0	1	0	1	0	0
1491	M1	1	1	0	0	0		1	1	0	0	0	0	1	0	0	0	0	0	0	1	1	1	0	1	0	0	1	0	0	1	0
1492	M1	1	1	0	0	0		1	1	0	0	0	0	1	0	0	0	0	0	0	1	1	1	0	1	0	0	1	0	0	0	0
1493	M1	1	1	0	0	0		1	1	0	0	0	0	1	0	0	0	0	0	0	1	0	1	0	1	0	0	1	1	1	0	0
1494	M1	1	1	0	0	0		1	1	0	0	0	0	1	0	0	0	0	0	0	1	0	1	0	1	0	0	1	1	0	0	0
1495	M1	1	1	0	0	0		1	1	0	0	0	0	1	0	0	0	0	0	0	1	0	1	0	1	0	0	0	1	1	0	0
1496	M1	1	1	0	0	0		1	1	0	0	0	0	1	0	0	0	0	0	0	1	0	1	0	1	0	0	0	1	0	0	0
1497	M1	1	1	0	0	0		1	1	0	0	0	0	1	0	0	0	0	0	0	1	0	1	1	1	0	0	0	1	1	0	0
1498	M1	1	1	0	0	0		1	1	0	0	0	0	1	0	0	0	0	0	0	1	0	1	1	1	0	0	0	1	0	0	0
1499	M1	1	1	0	0	0		1	1	0	0	0	0	1	0	0	0	0	0	0	1	0	1	1	1	0	0	1	1	1	0	0
15	M1	1	1	0	0	0		0	0	0	1	1	1	1	1	1	0	0	0	0	1	1	1	1	0	0	1	0	0	1	1	0
150	M2	1	0	0	1	0		0	1	1	0	1	1	0	1	1	0	0	1	0	1	1	0	1	1	1	0	0	0	1	0	0
1500	M1	1	1	0	0	0		1	1	0	0	0	0	1	0	0	0	0	0	0	1	0	1	1	1	0	0	1	1	0	0	0
1501	M1	1	1	1	0	0		1	1	0	0	0	0	1	0	0	1	1	0	0	1	0	1	1	1	0	0	1	1	0	0	0
1502	M1	1	1	1	0	0		1	1	0	0	0	0	1	0	0	1	1	0	0	1	0	1	1	1	0	0	1	1	0	1	0
1503	M1	1	1	1	0	0		1	1	0	0	0	0	1	0	0	1	1	0	0	1	0	1	1	1	0	0	1	1	1	0	0
1504	M1	1	1	1	0	0		1	1	0	0	0	0	1	0	0	1	1	0	0	1	0	1	1	1	0	0	1	1	1	1	0
1505	M1	1	1	1	0	0		1	1	0	0	0	0	1	0	0	1	1	0	0	1	0	1	1	1	0	0	0	1	1	0	0
1506	M1	1	1	1	0	0		1	1	0	0	0	0	1	0	0	1	1	0	0	1	0	1	1	1	0	0	0	1	1	1	0
1507	M1	1	1	1	0	0		1	1	0	0	0	0	1	0	0	1	1	0	0	1	0	1	1	1	0	0	0	1	0	0	0
1508	M1	1	1	1	0	0		1	1	0	0	0	0	1	0	0	1	1	0	0	1	0	1	1	1	0	0	0	1	0	1	0
1509	M1	1	1	1	0	0		1	1	0	0	0	0	1	0	0	1	1	0	0	1	0	1	0	1	0	0	0	1	0	0	0
151	M2	1	0	0	1	0		0	1	1	0	1	1	0	1	1	0	0	1	0	1	1	0	1	1	1	0	0	0	1	1	1
1510	M1	1	1	1	0	0		1	1	0	0	0	0	1	0	0	1	1	0	0	1	0	1	0	1	0	0	0	1	0	1	0
1511	M1	1	1	1	0	0		1	1	0	0	0	0	1	0	0	1	1	0	0	1	0	1	0	1	0	0	0	1	1	0	0
1512	M1	1	1	1	0	0		1	1	0	0	0	0	1	0	0	1	1	0	0	1	0	1	0	1	0	0	0	1	1	1	0
1513	M1	1	1	1	0	0		1	1	0	0	0	0	1	0	0	1	1	0	0	1	0	1	0	1	0	0	1	1	1	0	0
1514	M1	1	1	1	0	0		1	1	0	0	0	0	1	0	0	1	1	0	0	1	0	1	0	1	0	0	1	1	1	1	0
1515	M1	1	1	1	0	0		1	1	0	0	0	0	1	0	0	1	1	0	0	1	0	1	0	1	0	0	1	1	0	0	0
1516	M1	1	1	1	0	0		1	1	0	0	0	0	1	0	0	1	1	0	0	1	0	1	0	1	0	0	1	1	0	1	0
1517	M1	1	1	1	0	0		1	0	0	1	0	0	1	0	0	1	1	0	0	1	0	1	0	0	0	1	1	1	0	0	0
1518	M1	1	1	1	0	0		1	0	0	1	0	0	1	0	0	1	1	0	0	1	0	1	0	0	0	1	1	1	0	1	0
1519	M1	1	1	1	0	0		1	0	0	1	0	0	1	0	0	1	1	0	0	1	0	1	0	0	0	1	1	1	1	0	0
152	M2	1	0	0	1	0		0	1	1	0	1	1	0	1	1	0	0	1	0	1	1	0	1	1	1	0	0	0	1	1	0
1520	M1	1	1	1	0	0		1	0	0	1	0	0	1	0	0	1	1	0	0	1	0	1	0	0	0	1	1	1	1	1	0
1521	M1	1	1	1	0	0		1	0	0	1	0	0	1	0	0	1	1	0	0	1	0	1	0	0	0	1	0	1	1	0	0
1522	M1	1	1	1	0	0		1	0	0	1	0	0	1	0	0	1	1	0	0	1	0	1	0	0	0	1	0	1	1	1	0
1523	M1	1	1	1	0	0		1	0	0	1	0	0	1	0	0	1	1	0	0	1	0	1	0	0	0	1	0	1	0	0	0
1524	M1	1	1	1	0	0		1	0	0	1	0	0	1	0	0	1	1	0	0	1	0	1	0	0	0	1	0	1	0	1	0
1525	M1	1	1	1	0	0		1	0	0	1	0	0	1	0	0	1	1	0	0	1	0	1	1	0	0	1	0	1	0	0	0
1526	M1	1	1	1	0	0		1	0	0	1	0	0	1	0	0	1	1	0	0	1	0	1	1	0	0	1	0	1	0	1	0
1527	M1	1	1	1	0	0		1	0	0	1	0	0	1	0	0	1	1	0	0	1	0	1	1	0	0	1	0	1	1	0	0
1528	M1	1	1	1	0	0		1	0	0	1	0	0	1	0	0	1	1	0	0	1	0	1	1	0	0	1	0	1	1	1	0
1529	M1	1	1	1	0	0		1	0	0	1	0	0	1	0	0	1	1	0	0	1	0	1	1	0	0	1	1	1	1	0	0
153	M2	1	0	0	1	0		0	1	1	0	1	1	0	1	1	0	0	1	0	1	1	0	1	1	1	1	0	0	1	1	1
1530	M1	1	1	1	0	0		1	0	0	1	0	0	1	0	0	1	1	0	0	1	0	1	1	0	0	1	1	1	1	1	0
1531	M1	1	1	1	0	0		1	0	0	1	0	0	1	0	0	1	1	0	0	1	0	1	1	0	0	1	1	1	0	0	0
1532	M1	1	1	1	0	0		1	0	0	1	0	0	1	0	0	1	1	0	0	1	0	1	1	0	0	1	1	1	0	1	0
1533	M1	1	1	1	0	0		1	1	0	1	0	0	1	0	0	1	1	0	0	1	0	1	1	1	0	1	1	1	0	0	0
1534	M1	1	1	1	0	0		1	1	0	1	0	0	1	0	0	1	1	0	0	1	0	1	1	1	0	1	1	1	0	1	0
1535	M1	1	1	1	0	0		1	1	0	1	0	0	1	0	0	1	1	0	0	1	0	1	1	1	0	1	1	1	1	0	0
1536	M1	1	1	1	0	0		1	1	0	1	0	0	1	0	0	1	1	0	0	1	0	1	1	1	0	1	1	1	1	1	0
1537	M1	1	1	1	0	0		1	1	0	1	0	0	1	0	0	1	1	0	0	1	0	1	1	1	0	1	0	1	1	0	0
1538	M1	1	1	1	0	0		1	1	0	1	0	0	1	0	0	1	1	0	0	1	0	1	1	1	0	1	0	1	1	1	0
1539	M1	1	1	1	0	0		1	1	0	1	0	0	1	0	0	1	1	0	0	1	0	1	1	1	0	1	0	1	0	0	0
154	M2	1	0	0	1	0		0	1	1	0	1	1	0	1	1	0	0	1	0	1	1	0	1	1	1	1	0	0	1	1	0
1540	M1	1	1	1	0	0		1	1	0	1	0	0	1	0	0	1	1	0	0	1	0	1	1	1	0	1	0	1	0	1	0
1541	M1	1	1	1	0	0		1	1	0	1	0	0	1	0	0	1	1	0	0	1	0	1	0	1	0	1	0	1	0	0	0
1542	M1	1	1	1	0	0		1	1	0	1	0	0	1	0	0	1	1	0	0	1	0	1	0	1	0	1	0	1	0	1	0
1543	M1	1	1	1	0	0		1	1	0	1	0	0	1	0	0	1	1	0	0	1	0	1	0	1	0	1	0	1	1	0	0
1544	M1	1	1	1	0	0		1	1	0	1	0	0	1	0	0	1	1	0	0	1	0	1	0	1	0	1	0	1	1	1	0
1545	M1	1	1	1	0	0		1	1	0	1	0	0	1	0	0	1	1	0	0	1	0	1	0	1	0	1	1	1	1	0	0
1546	M1	1	1	1	0	0		1	1	0	1	0	0	1	0	0	1	1	0	0	1	0	1	0	1	0	1	1	1	1	1	0
1547	M1	1	1	1	0	0		1	1	0	1	0	0	1	0	0	1	1	0	0	1	0	1	0	1	0	1	1	1	0	0	0
1548	M1	1	1	1	0	0		1	1	0	1	0	0	1	0	0	1	1	0	0	1	0	1	0	1	0	1	1	1	0	1	0
1549	il6	1	0	1	0	0		1	1	0	0	0	0	0	0	0	1	1	0	0	0	0	0	0	1	0	0	1	1	0	0	0
155	M2	1	0	0	1	0		0	1	1	0	1	1	0	1	1	0	0	1	0	1	1	0	1	1	1	1	0	0	1	0	1
1550	il6	1	0	1	0	0		1	1	0	0	0	0	0	0	0	1	1	0	0	0	0	0	0	1	0	0	1	1	0	1	0
1551	il6	1	0	1	0	0		1	1	0	0	0	0	0	0	0	1	1	0	0	0	0	0	0	1	0	0	0	1	0	0	0
1552	il6	1	0	1	0	0		1	1	0	0	0	0	0	0	0	1	1	0	0	0	0	0	0	1	0	0	0	1	0	1	0
1553	il6	1	0	1	0	0		1	1	0	1	0	0	0	0	0	1	1	0	0	0	0	0	0	1	0	1	0	1	0	0	0
1554	il6	1	0	1	0	0		1	1	0	1	0	0	0	0	0	1	1	0	0	0	0	0	0	1	0	1	0	1	0	1	0
1555	il6	1	0	1	0	0		1	0	0	1	0	0	0	0	0	1	1	0	0	0	0	0	0	0	0	1	0	1	0	0	0
1556	il6	1	0	1	0	0		1	0	0	1	0	0	0	0	0	1	1	0	0	0	0	0	0	0	0	1	0	1	0	1	0
1557	il6	1	0	1	0	0		1	0	0	1	0	0	0	1	0	1	1	0	0	1	0	0	1	0	0	1	0	1	0	0	0
1558	il6	1	0	1	0	0		1	0	0	1	0	0	0	1	0	1	1	0	0	1	0	0	1	0	0	1	0	1	0	1	0
1559	il6	1	0	1	0	0		1	0	0	1	0	0	0	1	0	1	1	0	0	1	0	0	1	0	0	1	0	1	1	0	0
156	M2	1	0	0	1	0		0	1	1	0	1	1	0	1	1	0	0	1	0	1	1	0	1	1	1	1	0	0	1	0	0
1560	il6	1	0	1	0	0		1	0	0	1	0	0	0	1	0	1	1	0	0	1	0	0	1	0	0	1	0	1	1	1	0
1561	il6	1	0	1	0	0		1	0	0	1	0	0	0	1	0	1	1	0	0	1	0	1	1	0	0	1	0	1	1	0	0
1562	il6	1	0	1	0	0		1	0	0	1	0	0	0	1	0	1	1	0	0	1	0	1	1	0	0	1	0	1	1	1	0
1563	il6	1	0	1	0	0		1	0	0	1	0	0	0	1	0	1	1	0	0	1	0	1	1	0	0	1	0	1	0	0	0
1564	il6	1	0	1	0	0		1	0	0	1	0	0	0	1	0	1	1	0	0	1	0	1	1	0	0	1	0	1	0	1	0
1565	il6	1	0	1	0	0		1	1	0	1	0	0	0	1	0	1	1	0	0	1	0	1	1	1	0	1	0	1	0	0	0
1566	il6	1	0	1	0	0		1	1	0	1	0	0	0	1	0	1	1	0	0	1	0	1	1	1	0	1	0	1	0	1	0
1567	il6	1	0	1	0	0		1	1	0	1	0	0	0	1	0	1	1	0	0	1	0	1	1	1	0	1	0	1	1	0	0
1568	il6	1	0	1	0	0		1	1	0	1	0	0	0	1	0	1	1	0	0	1	0	1	1	1	0	1	0	1	1	1	0
1569	il6	1	0	1	0	0		1	1	0	1	0	0	0	1	0	1	1	0	0	1	0	0	1	1	0	1	0	1	1	0	0
157	M2	1	0	0	1	0		0	1	1	0	1	1	0	1	1	0	0	1	0	1	1	0	1	1	1	1	1	0	1	0	1
1570	il6	1	0	1	0	0		1	1	0	1	0	0	0	1	0	1	1	0	0	1	0	0	1	1	0	1	0	1	1	1	0
1571	il6	1	0	1	0	0		1	1	0	1	0	0	0	1	0	1	1	0	0	1	0	0	1	1	0	1	0	1	0	0	0
1572	il6	1	0	1	0	0		1	1	0	1	0	0	0	1	0	1	1	0	0	1	0	0	1	1	0	1	0	1	0	1	0
1573	il6	1	0	1	0	0		1	1	0	0	0	0	0	1	0	1	1	0	0	1	0	0	1	1	0	0	1	1	0	0	0
1574	il6	1	0	1	0	0		1	1	0	0	0	0	0	1	0	1	1	0	0	1	0	0	1	1	0	0	1	1	0	1	0
1575	il6	1	0	1	0	0		1	1	0	0	0	0	0	1	0	1	1	0	0	1	0	0	1	1	0	0	1	1	1	0	0
1576	il6	1	0	1	0	0		1	1	0	0	0	0	0	1	0	1	1	0	0	1	0	0	1	1	0	0	1	1	1	1	0
1577	il6	1	0	1	0	0		1	1	0	0	0	0	0	1	0	1	1	0	0	1	0	0	1	1	0	0	0	1	1	0	0
1578	il6	1	0	1	0	0		1	1	0	0	0	0	0	1	0	1	1	0	0	1	0	0	1	1	0	0	0	1	1	1	0
1579	il6	1	0	1	0	0		1	1	0	0	0	0	0	1	0	1	1	0	0	1	0	0	1	1	0	0	0	1	0	0	0
158	M2	1	0	0	1	0		0	1	1	0	1	1	0	1	1	0	0	1	0	1	1	0	1	1	1	1	1	0	1	0	0
1580	il6	1	0	1	0	0		1	1	0	0	0	0	0	1	0	1	1	0	0	1	0	0	1	1	0	0	0	1	0	1	0
1581	il6	1	0	1	0	0		1	1	0	0	0	0	0	1	0	1	1	0	0	1	0	1	1	1	0	0	0	1	0	0	0
1582	il6	1	0	1	0	0		1	1	0	0	0	0	0	1	0	1	1	0	0	1	0	1	1	1	0	0	0	1	0	1	0
1583	il6	1	0	1	0	0		1	1	0	0	0	0	0	1	0	1	1	0	0	1	0	1	1	1	0	0	0	1	1	0	0
1584	il6	1	0	1	0	0		1	1	0	0	0	0	0	1	0	1	1	0	0	1	0	1	1	1	0	0	0	1	1	1	0
1585	il6	1	0	1	0	0		1	1	0	0	0	0	0	1	0	1	1	0	0	1	0	1	1	1	0	0	1	1	1	0	0
1586	il6	1	0	1	0	0		1	1	0	0	0	0	0	1	0	1	1	0	0	1	0	1	1	1	0	0	1	1	1	1	0
1587	il6	1	0	1	0	0		1	1	0	0	0	0	0	1	0	1	1	0	0	1	0	1	1	1	0	0	1	1	0	0	0
1588	il6	1	0	1	0	0		1	1	0	0	0	0	0	1	0	1	1	0	0	1	0	1	1	1	0	0	1	1	0	1	0
1589	M1	1	1	1	0	0		1	0	0	1	0	0	1	1	0	1	1	0	0	1	0	1	1	0	0	1	1	1	0	0	0
159	M2	1	0	0	1	0		0	1	1	0	1	1	0	1	1	0	0	1	0	1	1	0	1	1	1	1	1	0	1	1	1
1590	M1	1	1	1	0	0		1	0	0	1	0	0	1	1	0	1	1	0	0	1	0	1	1	0	0	1	1	1	0	1	0
1591	M1	1	1	1	0	0		1	0	0	1	0	0	1	1	0	1	1	0	0	1	0	1	1	0	0	1	1	1	1	0	0
1592	M1	1	1	1	0	0		1	0	0	1	0	0	1	1	0	1	1	0	0	1	0	1	1	0	0	1	1	1	1	1	0
1593	M1	1	1	1	0	0		1	0	0	1	0	0	1	1	0	1	1	0	0	1	0	1	1	0	0	1	0	1	1	0	0
1594	M1	1	1	1	0	0		1	0	0	1	0	0	1	1	0	1	1	0	0	1	0	1	1	0	0	1	0	1	1	1	0
1595	M1	1	1	1	0	0		1	0	0	1	0	0	1	1	0	1	1	0	0	1	0	1	1	0	0	1	0	1	0	0	0
1596	M1	1	1	1	0	0		1	0	0	1	0	0	1	1	0	1	1	0	0	1	0	1	1	0	0	1	0	1	0	1	0
1597	M1	1	1	1	0	0		1	1	0	1	0	0	1	1	0	1	1	0	0	1	0	1	1	1	0	1	0	1	0	0	0
1598	M1	1	1	1	0	0		1	1	0	1	0	0	1	1	0	1	1	0	0	1	0	1	1	1	0	1	0	1	0	1	0
1599	M1	1	1	1	0	0		1	1	0	1	0	0	1	1	0	1	1	0	0	1	0	1	1	1	0	1	0	1	1	0	0
16	M1	1	1	0	0	0		0	0	0	1	1	1	1	1	1	0	0	0	0	1	1	1	1	0	0	1	0	0	1	0	0
160	M2	1	0	0	1	0		0	1	1	0	1	1	0	1	1	0	0	1	0	1	1	0	1	1	1	1	1	0	1	1	0
1600	M1	1	1	1	0	0		1	1	0	1	0	0	1	1	0	1	1	0	0	1	0	1	1	1	0	1	0	1	1	1	0
1601	M1	1	1	1	0	0		1	1	0	1	0	0	1	1	0	1	1	0	0	1	0	1	1	1	0	1	1	1	1	0	0
1602	M1	1	1	1	0	0		1	1	0	1	0	0	1	1	0	1	1	0	0	1	0	1	1	1	0	1	1	1	1	1	0
1603	M1	1	1	1	0	0		1	1	0	1	0	0	1	1	0	1	1	0	0	1	0	1	1	1	0	1	1	1	0	0	0
1604	M1	1	1	1	0	0		1	1	0	1	0	0	1	1	0	1	1	0	0	1	0	1	1	1	0	1	1	1	0	1	0
1605	M1	1	1	1	0	0		1	1	0	0	0	0	1	1	0	1	1	0	0	1	0	1	1	1	0	0	1	1	0	0	0
1606	M1	1	1	1	0	0		1	1	0	0	0	0	1	1	0	1	1	0	0	1	0	1	1	1	0	0	1	1	0	1	0
1607	M1	1	1	1	0	0		1	1	0	0	0	0	1	1	0	1	1	0	0	1	0	1	1	1	0	0	1	1	1	0	0
1608	M1	1	1	1	0	0		1	1	0	0	0	0	1	1	0	1	1	0	0	1	0	1	1	1	0	0	1	1	1	1	0
1609	M1	1	1	1	0	0		1	1	0	0	0	0	1	1	0	1	1	0	0	1	0	1	1	1	0	0	0	1	1	0	0
161	M0	1	0	0	0	0		0	1	1	0	1	1	1	0	1	0	0	0	0	1	1	1	0	1	1	0	0	0	1	0	0
1610	M1	1	1	1	0	0		1	1	0	0	0	0	1	1	0	1	1	0	0	1	0	1	1	1	0	0	0	1	1	1	0
1611	M1	1	1	1	0	0		1	1	0	0	0	0	1	1	0	1	1	0	0	1	0	1	1	1	0	0	0	1	0	0	0
1612	M1	1	1	1	0	0		1	1	0	0	0	0	1	1	0	1	1	0	0	1	0	1	1	1	0	0	0	1	0	1	0
1613	M1	1	1	1	0	0		1	1	1	0	0	0	1	1	0	1	1	0	0	1	0	1	1	1	1	0	0	1	0	0	0
1614	M1	1	1	1	0	0		1	1	1	0	0	0	1	1	0	1	1	0	0	1	0	1	1	1	1	0	0	1	0	1	0
1615	M1	1	1	1	0	0		1	1	1	0	0	0	1	1	0	1	1	0	0	1	0	1	1	1	1	0	0	1	1	0	0
1616	M1	1	1	1	0	0		1	1	1	0	0	0	1	1	0	1	1	0	0	1	0	1	1	1	1	0	0	1	1	1	0
1617	M1	1	1	1	0	0		1	1	1	0	0	0	1	1	0	1	1	0	0	1	0	1	1	1	1	0	1	1	1	0	0
1618	M1	1	1	1	0	0		1	1	1	0	0	0	1	1	0	1	1	0	0	1	0	1	1	1	1	0	1	1	1	1	0
1619	M1	1	1	1	0	0		1	1	1	0	0	0	1	1	0	1	1	0	0	1	0	1	1	1	1	0	1	1	0	0	0
162	M0	1	0	0	0	0		0	1	1	0	1	1	1	0	1	0	0	0	0	1	1	1	0	1	1	0	0	0	1	1	0
1620	M1	1	1	1	0	0		1	1	1	0	0	0	1	1	0	1	1	0	0	1	0	1	1	1	1	0	1	1	0	1	0
1621	M1	1	1	1	0	0		1	1	1	0	0	0	1	1	0	1	1	0	0	1	0	1	1	1	1	1	1	1	0	0	0
1622	M1	1	1	1	0	0		1	1	1	0	0	0	1	1	0	1	1	0	0	1	0	1	1	1	1	1	1	1	0	1	0
1623	M1	1	1	1	0	0		1	1	1	0	0	0	1	1	0	1	1	0	0	1	0	1	1	1	1	1	1	1	1	0	0
1624	M1	1	1	1	0	0		1	1	1	0	0	0	1	1	0	1	1	0	0	1	0	1	1	1	1	1	1	1	1	1	0
1625	M1	1	1	1	0	0		1	1	1	0	0	0	1	1	0	1	1	0	0	1	0	1	1	1	1	1	0	1	1	0	0
1626	M1	1	1	1	0	0		1	1	1	0	0	0	1	1	0	1	1	0	0	1	0	1	1	1	1	1	0	1	1	1	0
1627	M1	1	1	1	0	0		1	1	1	0	0	0	1	1	0	1	1	0	0	1	0	1	1	1	1	1	0	1	0	0	0
1628	M1	1	1	1	0	0		1	1	1	0	0	0	1	1	0	1	1	0	0	1	0	1	1	1	1	1	0	1	0	1	0
1629	M1	1	1	1	0	0		1	0	1	0	0	0	1	1	0	1	1	0	0	1	0	1	1	0	1	1	0	1	0	0	0
163	M0	1	0	0	0	0		0	1	1	0	1	1	1	0	1	0	0	0	0	1	1	1	0	1	1	0	1	0	1	0	0
1630	M1	1	1	1	0	0		1	0	1	0	0	0	1	1	0	1	1	0	0	1	0	1	1	0	1	1	0	1	0	1	0
1631	M1	1	1	1	0	0		1	0	1	0	0	0	1	1	0	1	1	0	0	1	0	1	1	0	1	1	0	1	1	0	0
1632	M1	1	1	1	0	0		1	0	1	0	0	0	1	1	0	1	1	0	0	1	0	1	1	0	1	1	0	1	1	1	0
1633	M1	1	1	1	0	0		1	0	1	0	0	0	1	1	0	1	1	0	0	1	0	1	1	0	1	1	1	1	1	0	0
1634	M1	1	1	1	0	0		1	0	1	0	0	0	1	1	0	1	1	0	0	1	0	1	1	0	1	1	1	1	1	1	0
1635	M1	1	1	1	0	0		1	0	1	0	0	0	1	1	0	1	1	0	0	1	0	1	1	0	1	1	1	1	0	0	0
1636	M1	1	1	1	0	0		1	0	1	0	0	0	1	1	0	1	1	0	0	1	0	1	1	0	1	1	1	1	0	1	0
1637	M1	1	1	1	0	0		1	0	1	0	0	0	1	0	0	1	1	0	0	1	0	1	1	0	1	1	1	1	0	0	0
1638	M1	1	1	1	0	0		1	0	1	0	0	0	1	0	0	1	1	0	0	1	0	1	1	0	1	1	1	1	0	1	0
1639	M1	1	1	1	0	0		1	0	1	0	0	0	1	0	0	1	1	0	0	1	0	1	1	0	1	1	1	1	1	0	0
164	M0	1	0	0	0	0		0	1	1	0	1	1	1	0	1	0	0	0	0	1	1	1	0	1	1	0	1	0	1	1	0
1640	M1	1	1	1	0	0		1	0	1	0	0	0	1	0	0	1	1	0	0	1	0	1	1	0	1	1	1	1	1	1	0
1641	M1	1	1	1	0	0		1	0	1	0	0	0	1	0	0	1	1	0	0	1	0	1	1	0	1	1	0	1	1	0	0
1642	M1	1	1	1	0	0		1	0	1	0	0	0	1	0	0	1	1	0	0	1	0	1	1	0	1	1	0	1	1	1	0
1643	M1	1	1	1	0	0		1	0	1	0	0	0	1	0	0	1	1	0	0	1	0	1	1	0	1	1	0	1	0	0	0
1644	M1	1	1	1	0	0		1	0	1	0	0	0	1	0	0	1	1	0	0	1	0	1	1	0	1	1	0	1	0	1	0
1645	M1	1	1	1	0	0		1	0	1	0	0	0	1	0	0	1	1	0	0	1	0	1	0	0	1	1	0	1	0	0	0
1646	M1	1	1	1	0	0		1	0	1	0	0	0	1	0	0	1	1	0	0	1	0	1	0	0	1	1	0	1	0	1	0
1647	M1	1	1	1	0	0		1	0	1	0	0	0	1	0	0	1	1	0	0	1	0	1	0	0	1	1	0	1	1	0	0
1648	M1	1	1	1	0	0		1	0	1	0	0	0	1	0	0	1	1	0	0	1	0	1	0	0	1	1	0	1	1	1	0
1649	M1	1	1	1	0	0		1	0	1	0	0	0	1	0	0	1	1	0	0	1	0	1	0	0	1	1	1	1	1	0	0
165	M0	1	0	0	0	0		0	1	1	0	1	1	1	0	1	0	0	0	0	1	1	1	0	1	1	1	1	0	1	0	0
1650	M1	1	1	1	0	0		1	0	1	0	0	0	1	0	0	1	1	0	0	1	0	1	0	0	1	1	1	1	1	1	0
1651	M1	1	1	1	0	0		1	0	1	0	0	0	1	0	0	1	1	0	0	1	0	1	0	0	1	1	1	1	0	0	0
1652	M1	1	1	1	0	0		1	0	1	0	0	0	1	0	0	1	1	0	0	1	0	1	0	0	1	1	1	1	0	1	0
1653	M1	1	1	1	0	0		1	1	1	0	0	0	1	0	0	1	1	0	0	1	0	1	0	1	1	1	1	1	0	0	0
1654	M1	1	1	1	0	0		1	1	1	0	0	0	1	0	0	1	1	0	0	1	0	1	0	1	1	1	1	1	0	1	0
1655	M1	1	1	1	0	0		1	1	1	0	0	0	1	0	0	1	1	0	0	1	0	1	0	1	1	1	1	1	1	0	0
1656	M1	1	1	1	0	0		1	1	1	0	0	0	1	0	0	1	1	0	0	1	0	1	0	1	1	1	1	1	1	1	0
1657	M1	1	1	1	0	0		1	1	1	0	0	0	1	0	0	1	1	0	0	1	0	1	0	1	1	1	0	1	1	0	0
1658	M1	1	1	1	0	0		1	1	1	0	0	0	1	0	0	1	1	0	0	1	0	1	0	1	1	1	0	1	1	1	0
1659	M1	1	1	1	0	0		1	1	1	0	0	0	1	0	0	1	1	0	0	1	0	1	0	1	1	1	0	1	0	0	0
166	M0	1	0	0	0	0		0	1	1	0	1	1	1	0	1	0	0	0	0	1	1	1	0	1	1	1	1	0	1	1	0
1660	M1	1	1	1	0	0		1	1	1	0	0	0	1	0	0	1	1	0	0	1	0	1	0	1	1	1	0	1	0	1	0
1661	M1	1	1	1	0	0		1	1	1	0	0	0	1	0	0	1	1	0	0	1	0	1	0	1	1	0	0	1	0	0	0
1662	M1	1	1	1	0	0		1	1	1	0	0	0	1	0	0	1	1	0	0	1	0	1	0	1	1	0	0	1	0	1	0
1663	M1	1	1	1	0	0		1	1	1	0	0	0	1	0	0	1	1	0	0	1	0	1	0	1	1	0	0	1	1	0	0
1664	M1	1	1	1	0	0		1	1	1	0	0	0	1	0	0	1	1	0	0	1	0	1	0	1	1	0	0	1	1	1	0
1665	M1	1	1	1	0	0		1	1	1	0	0	0	1	0	0	1	1	0	0	1	0	1	0	1	1	0	1	1	1	0	0
1666	M1	1	1	1	0	0		1	1	1	0	0	0	1	0	0	1	1	0	0	1	0	1	0	1	1	0	1	1	1	1	0
1667	M1	1	1	1	0	0		1	1	1	0	0	0	1	0	0	1	1	0	0	1	0	1	0	1	1	0	1	1	0	0	0
1668	M1	1	1	1	0	0		1	1	1	0	0	0	1	0	0	1	1	0	0	1	0	1	0	1	1	0	1	1	0	1	0
1669	M1	1	1	1	0	0		1	1	1	0	0	0	1	0	0	1	1	0	0	1	0	1	1	1	1	0	1	1	0	0	0
167	M0	1	0	0	0	0		0	1	1	0	1	1	1	0	1	0	0	0	0	1	1	1	0	1	1	1	0	0	1	0	0
1670	M1	1	1	1	0	0		1	1	1	0	0	0	1	0	0	1	1	0	0	1	0	1	1	1	1	0	1	1	0	1	0
1671	M1	1	1	1	0	0		1	1	1	0	0	0	1	0	0	1	1	0	0	1	0	1	1	1	1	0	1	1	1	0	0
1672	M1	1	1	1	0	0		1	1	1	0	0	0	1	0	0	1	1	0	0	1	0	1	1	1	1	0	1	1	1	1	0
1673	M1	1	1	1	0	0		1	1	1	0	0	0	1	0	0	1	1	0	0	1	0	1	1	1	1	0	0	1	1	0	0
1674	M1	1	1	1	0	0		1	1	1	0	0	0	1	0	0	1	1	0	0	1	0	1	1	1	1	0	0	1	1	1	0
1675	M1	1	1	1	0	0		1	1	1	0	0	0	1	0	0	1	1	0	0	1	0	1	1	1	1	0	0	1	0	0	0
1676	M1	1	1	1	0	0		1	1	1	0	0	0	1	0	0	1	1	0	0	1	0	1	1	1	1	0	0	1	0	1	0
1677	M1	1	1	1	0	0		1	1	1	0	0	0	1	0	0	1	1	0	0	1	0	1	1	1	1	1	0	1	0	0	0
1678	M1	1	1	1	0	0		1	1	1	0	0	0	1	0	0	1	1	0	0	1	0	1	1	1	1	1	0	1	0	1	0
1679	M1	1	1	1	0	0		1	1	1	0	0	0	1	0	0	1	1	0	0	1	0	1	1	1	1	1	0	1	1	0	0
168	M0	1	0	0	0	0		0	1	1	0	1	1	1	0	1	0	0	0	0	1	1	1	0	1	1	1	0	0	1	1	0
1680	M1	1	1	1	0	0		1	1	1	0	0	0	1	0	0	1	1	0	0	1	0	1	1	1	1	1	0	1	1	1	0
1681	M1	1	1	1	0	0		1	1	1	0	0	0	1	0	0	1	1	0	0	1	0	1	1	1	1	1	1	1	1	0	0
1682	M1	1	1	1	0	0		1	1	1	0	0	0	1	0	0	1	1	0	0	1	0	1	1	1	1	1	1	1	1	1	0
1683	M1	1	1	1	0	0		1	1	1	0	0	0	1	0	0	1	1	0	0	1	0	1	1	1	1	1	1	1	0	0	0
1684	M1	1	1	1	0	0		1	1	1	0	0	0	1	0	0	1	1	0	0	1	0	1	1	1	1	1	1	1	0	1	0
1685	M1	1	1	1	0	0		1	1	1	0	0	0	1	0	0	1	1	1	0	1	0	1	1	1	1	1	1	1	0	0	1
1686	M1	1	1	1	0	0		1	1	1	0	0	0	1	0	0	1	1	1	0	1	0	1	1	1	1	1	1	1	0	1	1
1687	M1	1	1	1	0	0		1	1	1	0	0	0	1	0	0	1	1	1	0	1	0	1	1	1	1	1	1	1	1	0	1
1688	M1	1	1	1	0	0		1	1	1	0	0	0	1	0	0	1	1	1	0	1	0	1	1	1	1	1	1	1	1	1	1
1689	M1	1	1	1	0	0		1	1	1	0	0	0	1	0	0	1	1	1	0	1	0	1	1	1	1	1	0	1	1	0	1
169	M0	1	0	0	0	0		0	1	1	0	1	1	1	0	1	0	0	0	0	1	1	1	1	1	1	1	0	0	1	0	0
1690	M1	1	1	1	0	0		1	1	1	0	0	0	1	0	0	1	1	1	0	1	0	1	1	1	1	1	0	1	1	1	1
1691	M1	1	1	1	0	0		1	1	1	0	0	0	1	0	0	1	1	1	0	1	0	1	1	1	1	1	0	1	0	0	1
1692	M1	1	1	1	0	0		1	1	1	0	0	0	1	0	0	1	1	1	0	1	0	1	1	1	1	1	0	1	0	1	1
1693	M1	1	1	1	0	0		1	1	1	0	0	0	1	0	0	1	1	1	0	1	0	1	1	1	1	0	0	1	0	0	1
1694	M1	1	1	1	0	0		1	1	1	0	0	0	1	0	0	1	1	1	0	1	0	1	1	1	1	0	0	1	0	1	1
1695	M1	1	1	1	0	0		1	1	1	0	0	0	1	0	0	1	1	1	0	1	0	1	1	1	1	0	0	1	1	0	1
1696	M1	1	1	1	0	0		1	1	1	0	0	0	1	0	0	1	1	1	0	1	0	1	1	1	1	0	0	1	1	1	1
1697	M1	1	1	1	0	0		1	1	1	0	0	0	1	0	0	1	1	1	0	1	0	1	1	1	1	0	1	1	1	0	1
1698	M1	1	1	1	0	0		1	1	1	0	0	0	1	0	0	1	1	1	0	1	0	1	1	1	1	0	1	1	1	1	1
1699	M1	1	1	1	0	0		1	1	1	0	0	0	1	0	0	1	1	1	0	1	0	1	1	1	1	0	1	1	0	0	1
17	M1	1	1	0	0	0		0	0	0	0	1	1	1	1	1	0	0	0	0	1	1	1	1	0	1	0	0	0	1	1	0
170	M0	1	0	0	0	0		0	1	1	0	1	1	1	0	1	0	0	0	0	1	1	1	1	1	1	1	0	0	1	1	0
1700	M1	1	1	1	0	0		1	1	1	0	0	0	1	0	0	1	1	1	0	1	0	1	1	1	1	0	1	1	0	1	1
1701	M1	1	1	1	0	0		1	1	1	0	0	0	1	0	0	1	1	1	0	1	0	1	0	1	1	0	1	1	0	0	1
1702	M1	1	1	1	0	0		1	1	1	0	0	0	1	0	0	1	1	1	0	1	0	1	0	1	1	0	1	1	0	1	1
1703	M1	1	1	1	0	0		1	1	1	0	0	0	1	0	0	1	1	1	0	1	0	1	0	1	1	0	1	1	1	0	1
1704	M1	1	1	1	0	0		1	1	1	0	0	0	1	0	0	1	1	1	0	1	0	1	0	1	1	0	1	1	1	1	1
1705	M1	1	1	1	0	0		1	1	1	0	0	0	1	0	0	1	1	1	0	1	0	1	0	1	1	0	0	1	1	0	1
1706	M1	1	1	1	0	0		1	1	1	0	0	0	1	0	0	1	1	1	0	1	0	1	0	1	1	0	0	1	1	1	1
1707	M1	1	1	1	0	0		1	1	1	0	0	0	1	0	0	1	1	1	0	1	0	1	0	1	1	0	0	1	0	0	1
1708	M1	1	1	1	0	0		1	1	1	0	0	0	1	0	0	1	1	1	0	1	0	1	0	1	1	0	0	1	0	1	1
1709	M1	1	1	1	0	0		1	1	1	0	0	0	1	0	0	1	1	1	0	1	0	1	0	1	1	1	0	1	0	0	1
171	M0	1	0	0	0	0		0	1	1	0	1	1	1	0	1	0	0	0	0	1	1	1	1	1	1	1	1	0	1	0	0
1710	M1	1	1	1	0	0		1	1	1	0	0	0	1	0	0	1	1	1	0	1	0	1	0	1	1	1	0	1	0	1	1
1711	M1	1	1	1	0	0		1	1	1	0	0	0	1	0	0	1	1	1	0	1	0	1	0	1	1	1	0	1	1	0	1
1712	M1	1	1	1	0	0		1	1	1	0	0	0	1	0	0	1	1	1	0	1	0	1	0	1	1	1	0	1	1	1	1
1713	M1	1	1	1	0	0		1	1	1	0	0	0	1	0	0	1	1	1	0	1	0	1	0	1	1	1	1	1	1	0	1
1714	M1	1	1	1	0	0		1	1	1	0	0	0	1	0	0	1	1	1	0	1	0	1	0	1	1	1	1	1	1	1	1
1715	M1	1	1	1	0	0		1	1	1	0	0	0	1	0	0	1	1	1	0	1	0	1	0	1	1	1	1	1	0	0	1
1716	M1	1	1	1	0	0		1	1	1	0	0	0	1	0	0	1	1	1	0	1	0	1	0	1	1	1	1	1	0	1	1
1717	M1	1	1	1	0	0		1	0	1	0	0	0	1	0	0	1	1	1	0	1	0	1	0	0	1	1	1	1	0	0	1
1718	M1	1	1	1	0	0		1	0	1	0	0	0	1	0	0	1	1	1	0	1	0	1	0	0	1	1	1	1	0	1	1
1719	M1	1	1	1	0	0		1	0	1	0	0	0	1	0	0	1	1	1	0	1	0	1	0	0	1	1	1	1	1	0	1
172	M0	1	0	0	0	0		0	1	1	0	1	1	1	0	1	0	0	0	0	1	1	1	1	1	1	1	1	0	1	1	0
1720	M1	1	1	1	0	0		1	0	1	0	0	0	1	0	0	1	1	1	0	1	0	1	0	0	1	1	1	1	1	1	1
1721	M1	1	1	1	0	0		1	0	1	0	0	0	1	0	0	1	1	1	0	1	0	1	0	0	1	1	0	1	1	0	1
1722	M1	1	1	1	0	0		1	0	1	0	0	0	1	0	0	1	1	1	0	1	0	1	0	0	1	1	0	1	1	1	1
1723	M1	1	1	1	0	0		1	0	1	0	0	0	1	0	0	1	1	1	0	1	0	1	0	0	1	1	0	1	0	0	1
1724	M1	1	1	1	0	0		1	0	1	0	0	0	1	0	0	1	1	1	0	1	0	1	0	0	1	1	0	1	0	1	1
1725	M1	1	1	1	0	0		1	0	1	0	0	0	1	0	0	1	1	1	0	1	0	1	1	0	1	1	0	1	0	0	1
1726	M1	1	1	1	0	0		1	0	1	0	0	0	1	0	0	1	1	1	0	1	0	1	1	0	1	1	0	1	0	1	1
1727	M1	1	1	1	0	0		1	0	1	0	0	0	1	0	0	1	1	1	0	1	0	1	1	0	1	1	0	1	1	0	1
1728	M1	1	1	1	0	0		1	0	1	0	0	0	1	0	0	1	1	1	0	1	0	1	1	0	1	1	0	1	1	1	1
1729	M1	1	1	1	0	0		1	0	1	0	0	0	1	0	0	1	1	1	0	1	0	1	1	0	1	1	1	1	1	0	1
173	M0	1	0	0	0	0		0	1	1	0	1	1	1	0	1	0	0	0	0	1	1	1	1	1	1	0	1	0	1	0	0
1730	M1	1	1	1	0	0		1	0	1	0	0	0	1	0	0	1	1	1	0	1	0	1	1	0	1	1	1	1	1	1	1
1731	M1	1	1	1	0	0		1	0	1	0	0	0	1	0	0	1	1	1	0	1	0	1	1	0	1	1	1	1	0	0	1
1732	M1	1	1	1	0	0		1	0	1	0	0	0	1	0	0	1	1	1	0	1	0	1	1	0	1	1	1	1	0	1	1
1733	M1	1	1	1	0	0		1	0	1	0	0	0	1	1	0	1	1	1	0	1	0	1	1	0	1	1	1	1	0	0	1
1734	M1	1	1	1	0	0		1	0	1	0	0	0	1	1	0	1	1	1	0	1	0	1	1	0	1	1	1	1	0	1	1
1735	M1	1	1	1	0	0		1	0	1	0	0	0	1	1	0	1	1	1	0	1	0	1	1	0	1	1	1	1	1	0	1
1736	M1	1	1	1	0	0		1	0	1	0	0	0	1	1	0	1	1	1	0	1	0	1	1	0	1	1	1	1	1	1	1
1737	M1	1	1	1	0	0		1	0	1	0	0	0	1	1	0	1	1	1	0	1	0	1	1	0	1	1	0	1	1	0	1
1738	M1	1	1	1	0	0		1	0	1	0	0	0	1	1	0	1	1	1	0	1	0	1	1	0	1	1	0	1	1	1	1
1739	M1	1	1	1	0	0		1	0	1	0	0	0	1	1	0	1	1	1	0	1	0	1	1	0	1	1	0	1	0	0	1
174	M0	1	0	0	0	0		0	1	1	0	1	1	1	0	1	0	0	0	0	1	1	1	1	1	1	0	1	0	1	1	0
1740	M1	1	1	1	0	0		1	0	1	0	0	0	1	1	0	1	1	1	0	1	0	1	1	0	1	1	0	1	0	1	1
1741	M1	1	1	1	0	0		1	1	1	0	0	0	1	1	0	1	1	1	0	1	0	1	1	1	1	0	0	1	0	0	1
1742	M1	1	1	1	0	0		1	1	1	0	0	0	1	1	0	1	1	1	0	1	0	1	1	1	1	0	0	1	0	1	1
1743	M1	1	1	1	0	0		1	1	1	0	0	0	1	1	0	1	1	1	0	1	0	1	1	1	1	0	0	1	1	0	1
1744	M1	1	1	1	0	0		1	1	1	0	0	0	1	1	0	1	1	1	0	1	0	1	1	1	1	0	0	1	1	1	1
1745	M1	1	1	1	0	0		1	1	1	0	0	0	1	1	0	1	1	1	0	1	0	1	1	1	1	0	1	1	1	0	1
1746	M1	1	1	1	0	0		1	1	1	0	0	0	1	1	0	1	1	1	0	1	0	1	1	1	1	0	1	1	1	1	1
1747	M1	1	1	1	0	0		1	1	1	0	0	0	1	1	0	1	1	1	0	1	0	1	1	1	1	0	1	1	0	0	1
1748	M1	1	1	1	0	0		1	1	1	0	0	0	1	1	0	1	1	1	0	1	0	1	1	1	1	0	1	1	0	1	1
1749	M1	1	1	1	0	0		1	1	1	0	0	0	1	1	0	1	1	1	0	1	0	1	1	1	1	1	1	1	0	0	1
175	M0	1	0	0	0	0		0	1	1	0	1	1	1	0	1	0	0	0	0	1	1	1	1	1	1	0	0	0	1	0	0
1750	M1	1	1	1	0	0		1	1	1	0	0	0	1	1	0	1	1	1	0	1	0	1	1	1	1	1	1	1	0	1	1
1751	M1	1	1	1	0	0		1	1	1	0	0	0	1	1	0	1	1	1	0	1	0	1	1	1	1	1	1	1	1	0	1
1752	M1	1	1	1	0	0		1	1	1	0	0	0	1	1	0	1	1	1	0	1	0	1	1	1	1	1	1	1	1	1	1
1753	M1	1	1	1	0	0		1	1	1	0	0	0	1	1	0	1	1	1	0	1	0	1	1	1	1	1	0	1	1	0	1
1754	M1	1	1	1	0	0		1	1	1	0	0	0	1	1	0	1	1	1	0	1	0	1	1	1	1	1	0	1	1	1	1
1755	M1	1	1	1	0	0		1	1	1	0	0	0	1	1	0	1	1	1	0	1	0	1	1	1	1	1	0	1	0	0	1
1756	M1	1	1	1	0	0		1	1	1	0	0	0	1	1	0	1	1	1	0	1	0	1	1	1	1	1	0	1	0	1	1
1757	M2b	1	0	1	1	0		1	1	1	0	0	0	0	1	0	1	1	1	0	1	0	0	1	1	1	1	0	1	0	1	1
1758	M2b	1	0	1	1	0		1	1	1	0	0	0	0	1	0	1	1	1	0	1	0	0	1	1	1	1	0	1	0	1	0
1759	M2b	1	0	1	1	0		1	1	1	0	0	0	0	1	0	1	1	1	0	1	0	0	1	1	1	1	0	1	0	0	1
176	M0	1	0	0	0	0		0	1	1	0	1	1	1	0	1	0	0	0	0	1	1	1	1	1	1	0	0	0	1	1	0
1760	M2b	1	0	1	1	0		1	1	1	0	0	0	0	1	0	1	1	1	0	1	0	0	1	1	1	1	0	1	0	0	0
1761	M2b	1	0	1	1	0		1	1	1	0	0	0	0	1	0	1	1	1	0	1	0	0	1	1	1	1	0	1	1	0	1
1762	M2b	1	0	1	1	0		1	1	1	0	0	0	0	1	0	1	1	1	0	1	0	0	1	1	1	1	0	1	1	0	0
1763	M2b	1	0	1	1	0		1	1	1	0	0	0	0	1	0	1	1	1	0	1	0	0	1	1	1	1	0	1	1	1	1
1764	M2b	1	0	1	1	0		1	1	1	0	0	0	0	1	0	1	1	1	0	1	0	0	1	1	1	1	0	1	1	1	0
1765	M2b	1	0	1	1	0		1	1	1	0	0	0	0	1	0	1	1	1	0	1	0	0	1	1	1	1	1	1	1	1	1
1766	M2b	1	0	1	1	0		1	1	1	0	0	0	0	1	0	1	1	1	0	1	0	0	1	1	1	1	1	1	1	1	0
1767	M2b	1	0	1	1	0		1	1	1	0	0	0	0	1	0	1	1	1	0	1	0	0	1	1	1	1	1	1	1	0	1
1768	M2b	1	0	1	1	0		1	1	1	0	0	0	0	1	0	1	1	1	0	1	0	0	1	1	1	1	1	1	1	0	0
1769	M2b	1	0	1	1	0		1	1	1	0	0	0	0	1	0	1	1	1	0	1	0	0	1	1	1	1	1	1	0	0	1
177	M0	1	0	0	0	0		0	1	1	0	1	1	1	0	1	0	0	1	0	1	1	1	1	1	1	0	0	0	1	0	1
1770	M2b	1	0	1	1	0		1	1	1	0	0	0	0	1	0	1	1	1	0	1	0	0	1	1	1	1	1	1	0	0	0
1771	M2b	1	0	1	1	0		1	1	1	0	0	0	0	1	0	1	1	1	0	1	0	0	1	1	1	1	1	1	0	1	1
1772	M2b	1	0	1	1	0		1	1	1	0	0	0	0	1	0	1	1	1	0	1	0	0	1	1	1	1	1	1	0	1	0
1773	M2b	1	0	1	1	0		1	1	1	0	0	0	0	1	0	1	1	1	0	1	0	0	1	1	1	0	1	1	0	1	1
1774	M2b	1	0	1	1	0		1	1	1	0	0	0	0	1	0	1	1	1	0	1	0	0	1	1	1	0	1	1	0	1	0
1775	M2b	1	0	1	1	0		1	1	1	0	0	0	0	1	0	1	1	1	0	1	0	0	1	1	1	0	1	1	0	0	1
1776	M2b	1	0	1	1	0		1	1	1	0	0	0	0	1	0	1	1	1	0	1	0	0	1	1	1	0	1	1	0	0	0
1777	M2b	1	0	1	1	0		1	1	1	0	0	0	0	1	0	1	1	1	0	1	0	0	1	1	1	0	1	1	1	0	1
1778	M2b	1	0	1	1	0		1	1	1	0	0	0	0	1	0	1	1	1	0	1	0	0	1	1	1	0	1	1	1	0	0
1779	M2b	1	0	1	1	0		1	1	1	0	0	0	0	1	0	1	1	1	0	1	0	0	1	1	1	0	1	1	1	1	1
178	M0	1	0	0	0	0		0	1	1	0	1	1	1	0	1	0	0	1	0	1	1	1	1	1	1	0	0	0	1	1	1
1780	M2b	1	0	1	1	0		1	1	1	0	0	0	0	1	0	1	1	1	0	1	0	0	1	1	1	0	1	1	1	1	0
1781	M2b	1	0	1	1	0		1	1	1	0	0	0	0	1	0	1	1	1	0	1	0	0	1	1	1	0	0	1	1	1	1
1782	M2b	1	0	1	1	0		1	1	1	0	0	0	0	1	0	1	1	1	0	1	0	0	1	1	1	0	0	1	1	1	0
1783	M2b	1	0	1	1	0		1	1	1	0	0	0	0	1	0	1	1	1	0	1	0	0	1	1	1	0	0	1	1	0	1
1784	M2b	1	0	1	1	0		1	1	1	0	0	0	0	1	0	1	1	1	0	1	0	0	1	1	1	0	0	1	1	0	0
1785	M2b	1	0	1	1	0		1	1	1	0	0	0	0	1	0	1	1	1	0	1	0	0	1	1	1	0	0	1	0	0	1
1786	M2b	1	0	1	1	0		1	1	1	0	0	0	0	1	0	1	1	1	0	1	0	0	1	1	1	0	0	1	0	0	0
1787	M2b	1	0	1	1	0		1	1	1	0	0	0	0	1	0	1	1	1	0	1	0	0	1	1	1	0	0	1	0	1	1
1788	M2b	1	0	1	1	0		1	1	1	0	0	0	0	1	0	1	1	1	0	1	0	0	1	1	1	0	0	1	0	1	0
1789	M2b	1	0	1	1	0		1	1	1	0	0	0	0	1	0	1	1	1	0	1	0	1	1	1	1	0	0	1	0	1	1
179	M0	1	0	0	0	0		0	1	1	0	1	1	1	0	1	0	0	1	0	1	1	1	1	1	1	0	1	0	1	0	1
1790	M2b	1	0	1	1	0		1	1	1	0	0	0	0	1	0	1	1	1	0	1	0	1	1	1	1	0	0	1	0	1	0
1791	M2b	1	0	1	1	0		1	1	1	0	0	0	0	1	0	1	1	1	0	1	0	1	1	1	1	0	0	1	0	0	1
1792	M2b	1	0	1	1	0		1	1	1	0	0	0	0	1	0	1	1	1	0	1	0	1	1	1	1	0	0	1	0	0	0
1793	M2b	1	0	1	1	0		1	1	1	0	0	0	0	1	0	1	1	1	0	1	0	1	1	1	1	0	0	1	1	0	1
1794	M2b	1	0	1	1	0		1	1	1	0	0	0	0	1	0	1	1	1	0	1	0	1	1	1	1	0	0	1	1	0	0
1795	M2b	1	0	1	1	0		1	1	1	0	0	0	0	1	0	1	1	1	0	1	0	1	1	1	1	0	0	1	1	1	1
1796	M2b	1	0	1	1	0		1	1	1	0	0	0	0	1	0	1	1	1	0	1	0	1	1	1	1	0	0	1	1	1	0
1797	M2b	1	0	1	1	0		1	1	1	0	0	0	0	1	0	1	1	1	0	1	0	1	1	1	1	0	1	1	1	1	1
1798	M2b	1	0	1	1	0		1	1	1	0	0	0	0	1	0	1	1	1	0	1	0	1	1	1	1	0	1	1	1	1	0
1799	M2b	1	0	1	1	0		1	1	1	0	0	0	0	1	0	1	1	1	0	1	0	1	1	1	1	0	1	1	1	0	1
18	M1	1	1	0	0	0		0	0	0	0	1	1	1	1	1	0	0	0	0	1	1	1	1	0	1	0	0	0	1	0	0
180	M0	1	0	0	0	0		0	1	1	0	1	1	1	0	1	0	0	1	0	1	1	1	1	1	1	0	1	0	1	1	1
1800	M2b	1	0	1	1	0		1	1	1	0	0	0	0	1	0	1	1	1	0	1	0	1	1	1	1	0	1	1	1	0	0
1801	M2b	1	0	1	1	0		1	1	1	0	0	0	0	1	0	1	1	1	0	1	0	1	1	1	1	0	1	1	0	0	1
1802	M2b	1	0	1	1	0		1	1	1	0	0	0	0	1	0	1	1	1	0	1	0	1	1	1	1	0	1	1	0	0	0
1803	M2b	1	0	1	1	0		1	1	1	0	0	0	0	1	0	1	1	1	0	1	0	1	1	1	1	0	1	1	0	1	1
1804	M2b	1	0	1	1	0		1	1	1	0	0	0	0	1	0	1	1	1	0	1	0	1	1	1	1	0	1	1	0	1	0
1805	M2b	1	0	1	1	0		1	1	1	0	0	0	0	1	0	1	1	1	0	1	0	1	1	1	1	1	1	1	0	1	1
1806	M2b	1	0	1	1	0		1	1	1	0	0	0	0	1	0	1	1	1	0	1	0	1	1	1	1	1	1	1	0	1	0
1807	M2b	1	0	1	1	0		1	1	1	0	0	0	0	1	0	1	1	1	0	1	0	1	1	1	1	1	1	1	0	0	1
1808	M2b	1	0	1	1	0		1	1	1	0	0	0	0	1	0	1	1	1	0	1	0	1	1	1	1	1	1	1	0	0	0
1809	M2b	1	0	1	1	0		1	1	1	0	0	0	0	1	0	1	1	1	0	1	0	1	1	1	1	1	1	1	1	0	1
181	M0	1	0	0	0	0		0	1	1	0	1	1	1	0	1	0	0	1	0	1	1	1	1	1	1	1	1	0	1	0	1
1810	M2b	1	0	1	1	0		1	1	1	0	0	0	0	1	0	1	1	1	0	1	0	1	1	1	1	1	1	1	1	0	0
1811	M2b	1	0	1	1	0		1	1	1	0	0	0	0	1	0	1	1	1	0	1	0	1	1	1	1	1	1	1	1	1	1
1812	M2b	1	0	1	1	0		1	1	1	0	0	0	0	1	0	1	1	1	0	1	0	1	1	1	1	1	1	1	1	1	0
1813	M2b	1	0	1	1	0		1	1	1	0	0	0	0	1	0	1	1	1	0	1	0	1	1	1	1	1	0	1	1	1	1
1814	M2b	1	0	1	1	0		1	1	1	0	0	0	0	1	0	1	1	1	0	1	0	1	1	1	1	1	0	1	1	1	0
1815	M2b	1	0	1	1	0		1	1	1	0	0	0	0	1	0	1	1	1	0	1	0	1	1	1	1	1	0	1	1	0	1
1816	M2b	1	0	1	1	0		1	1	1	0	0	0	0	1	0	1	1	1	0	1	0	1	1	1	1	1	0	1	1	0	0
1817	M2b	1	0	1	1	0		1	1	1	0	0	0	0	1	0	1	1	1	0	1	0	1	1	1	1	1	0	1	0	0	1
1818	M2b	1	0	1	1	0		1	1	1	0	0	0	0	1	0	1	1	1	0	1	0	1	1	1	1	1	0	1	0	0	0
1819	M2b	1	0	1	1	0		1	1	1	0	0	0	0	1	0	1	1	1	0	1	0	1	1	1	1	1	0	1	0	1	1
182	M0	1	0	0	0	0		0	1	1	0	1	1	1	0	1	0	0	1	0	1	1	1	1	1	1	1	1	0	1	1	1
1820	M2b	1	0	1	1	0		1	1	1	0	0	0	0	1	0	1	1	1	0	1	0	1	1	1	1	1	0	1	0	1	0
1821	M2b	1	0	1	1	0		1	0	1	0	0	0	0	1	0	1	1	1	0	1	0	1	1	0	1	1	0	1	0	1	1
1822	M2b	1	0	1	1	0		1	0	1	0	0	0	0	1	0	1	1	1	0	1	0	1	1	0	1	1	0	1	0	1	0
1823	M2b	1	0	1	1	0		1	0	1	0	0	0	0	1	0	1	1	1	0	1	0	1	1	0	1	1	0	1	0	0	1
1824	M2b	1	0	1	1	0		1	0	1	0	0	0	0	1	0	1	1	1	0	1	0	1	1	0	1	1	0	1	0	0	0
1825	M2b	1	0	1	1	0		1	0	1	0	0	0	0	1	0	1	1	1	0	1	0	1	1	0	1	1	0	1	1	0	1
1826	M2b	1	0	1	1	0		1	0	1	0	0	0	0	1	0	1	1	1	0	1	0	1	1	0	1	1	0	1	1	0	0
1827	M2b	1	0	1	1	0		1	0	1	0	0	0	0	1	0	1	1	1	0	1	0	1	1	0	1	1	0	1	1	1	1
1828	M2b	1	0	1	1	0		1	0	1	0	0	0	0	1	0	1	1	1	0	1	0	1	1	0	1	1	0	1	1	1	0
1829	M2b	1	0	1	1	0		1	0	1	0	0	0	0	1	0	1	1	1	0	1	0	1	1	0	1	1	1	1	1	1	1
183	M0	1	0	0	0	0		0	1	1	0	1	1	1	0	1	0	0	1	0	1	1	1	1	1	1	1	0	0	1	0	1
1830	M2b	1	0	1	1	0		1	0	1	0	0	0	0	1	0	1	1	1	0	1	0	1	1	0	1	1	1	1	1	1	0
1831	M2b	1	0	1	1	0		1	0	1	0	0	0	0	1	0	1	1	1	0	1	0	1	1	0	1	1	1	1	1	0	1
1832	M2b	1	0	1	1	0		1	0	1	0	0	0	0	1	0	1	1	1	0	1	0	1	1	0	1	1	1	1	1	0	0
1833	M2b	1	0	1	1	0		1	0	1	0	0	0	0	1	0	1	1	1	0	1	0	1	1	0	1	1	1	1	0	0	1
1834	M2b	1	0	1	1	0		1	0	1	0	0	0	0	1	0	1	1	1	0	1	0	1	1	0	1	1	1	1	0	0	0
1835	M2b	1	0	1	1	0		1	0	1	0	0	0	0	1	0	1	1	1	0	1	0	1	1	0	1	1	1	1	0	1	1
1836	M2b	1	0	1	1	0		1	0	1	0	0	0	0	1	0	1	1	1	0	1	0	1	1	0	1	1	1	1	0	1	0
1837	M2b	1	0	1	1	0		1	0	1	0	0	0	0	1	0	1	1	1	0	1	0	0	1	0	1	1	1	1	0	1	1
1838	M2b	1	0	1	1	0		1	0	1	0	0	0	0	1	0	1	1	1	0	1	0	0	1	0	1	1	1	1	0	1	0
1839	M2b	1	0	1	1	0		1	0	1	0	0	0	0	1	0	1	1	1	0	1	0	0	1	0	1	1	1	1	0	0	1
184	M0	1	0	0	0	0		0	1	1	0	1	1	1	0	1	0	0	1	0	1	1	1	1	1	1	1	0	0	1	1	1
1840	M2b	1	0	1	1	0		1	0	1	0	0	0	0	1	0	1	1	1	0	1	0	0	1	0	1	1	1	1	0	0	0
1841	M2b	1	0	1	1	0		1	0	1	0	0	0	0	1	0	1	1	1	0	1	0	0	1	0	1	1	1	1	1	0	1
1842	M2b	1	0	1	1	0		1	0	1	0	0	0	0	1	0	1	1	1	0	1	0	0	1	0	1	1	1	1	1	0	0
1843	M2b	1	0	1	1	0		1	0	1	0	0	0	0	1	0	1	1	1	0	1	0	0	1	0	1	1	1	1	1	1	1
1844	M2b	1	0	1	1	0		1	0	1	0	0	0	0	1	0	1	1	1	0	1	0	0	1	0	1	1	1	1	1	1	0
1845	M2b	1	0	1	1	0		1	0	1	0	0	0	0	1	0	1	1	1	0	1	0	0	1	0	1	1	0	1	1	1	1
1846	M2b	1	0	1	1	0		1	0	1	0	0	0	0	1	0	1	1	1	0	1	0	0	1	0	1	1	0	1	1	1	0
1847	M2b	1	0	1	1	0		1	0	1	0	0	0	0	1	0	1	1	1	0	1	0	0	1	0	1	1	0	1	1	0	1
1848	M2b	1	0	1	1	0		1	0	1	0	0	0	0	1	0	1	1	1	0	1	0	0	1	0	1	1	0	1	1	0	0
1849	M2b	1	0	1	1	0		1	0	1	0	0	0	0	1	0	1	1	1	0	1	0	0	1	0	1	1	0	1	0	0	1
185	M0	1	0	0	0	0		0	1	1	0	1	1	1	0	1	0	0	1	0	1	1	1	0	1	1	1	0	0	1	0	1
1850	M2b	1	0	1	1	0		1	0	1	0	0	0	0	1	0	1	1	1	0	1	0	0	1	0	1	1	0	1	0	0	0
1851	M2b	1	0	1	1	0		1	0	1	0	0	0	0	1	0	1	1	1	0	1	0	0	1	0	1	1	0	1	0	1	1
1852	M2b	1	0	1	1	0		1	0	1	0	0	0	0	1	0	1	1	1	0	1	0	0	1	0	1	1	0	1	0	1	0
1853	M2b	1	0	1	1	0		1	0	1	0	0	0	0	0	0	1	1	1	0	0	0	0	0	0	1	1	0	1	0	1	1
1854	M2b	1	0	1	1	0		1	0	1	0	0	0	0	0	0	1	1	1	0	0	0	0	0	0	1	1	0	1	0	1	0
1855	M2b	1	0	1	1	0		1	0	1	0	0	0	0	0	0	1	1	1	0	0	0	0	0	0	1	1	0	1	0	0	1
1856	M2b	1	0	1	1	0		1	0	1	0	0	0	0	0	0	1	1	1	0	0	0	0	0	0	1	1	0	1	0	0	0
1857	M2b	1	0	1	1	0		1	0	1	0	0	0	0	0	0	1	1	1	0	0	0	0	0	0	1	1	1	1	0	0	1
1858	M2b	1	0	1	1	0		1	0	1	0	0	0	0	0	0	1	1	1	0	0	0	0	0	0	1	1	1	1	0	0	0
1859	M2b	1	0	1	1	0		1	0	1	0	0	0	0	0	0	1	1	1	0	0	0	0	0	0	1	1	1	1	0	1	1
186	M0	1	0	0	0	0		0	1	1	0	1	1	1	0	1	0	0	1	0	1	1	1	0	1	1	1	0	0	1	1	1
1860	M2b	1	0	1	1	0		1	0	1	0	0	0	0	0	0	1	1	1	0	0	0	0	0	0	1	1	1	1	0	1	0
1861	M2b	1	0	1	1	0		1	1	1	0	0	0	0	0	0	1	1	1	0	0	0	0	0	1	1	0	1	1	0	1	1
1862	M2b	1	0	1	1	0		1	1	1	0	0	0	0	0	0	1	1	1	0	0	0	0	0	1	1	0	1	1	0	1	0
1863	M2b	1	0	1	1	0		1	1	1	0	0	0	0	0	0	1	1	1	0	0	0	0	0	1	1	0	1	1	0	0	1
1864	M2b	1	0	1	1	0		1	1	1	0	0	0	0	0	0	1	1	1	0	0	0	0	0	1	1	0	1	1	0	0	0
1865	M2b	1	0	1	1	0		1	1	1	0	0	0	0	0	0	1	1	1	0	0	0	0	0	1	1	0	0	1	0	0	1
1866	M2b	1	0	1	1	0		1	1	1	0	0	0	0	0	0	1	1	1	0	0	0	0	0	1	1	0	0	1	0	0	0
1867	M2b	1	0	1	1	0		1	1	1	0	0	0	0	0	0	1	1	1	0	0	0	0	0	1	1	0	0	1	0	1	1
1868	M2b	1	0	1	1	0		1	1	1	0	0	0	0	0	0	1	1	1	0	0	0	0	0	1	1	0	0	1	0	1	0
1869	M2b	1	0	1	1	0		1	1	1	0	0	0	0	0	0	1	1	1	0	0	0	0	0	1	1	1	0	1	0	1	1
187	M0	1	0	0	0	0		0	1	1	0	1	1	1	0	1	0	0	1	0	1	1	1	0	1	1	1	1	0	1	0	1
1870	M2b	1	0	1	1	0		1	1	1	0	0	0	0	0	0	1	1	1	0	0	0	0	0	1	1	1	0	1	0	1	0
1871	M2b	1	0	1	1	0		1	1	1	0	0	0	0	0	0	1	1	1	0	0	0	0	0	1	1	1	0	1	0	0	1
1872	M2b	1	0	1	1	0		1	1	1	0	0	0	0	0	0	1	1	1	0	0	0	0	0	1	1	1	0	1	0	0	0
1873	M2b	1	0	1	1	0		1	1	1	0	0	0	0	0	0	1	1	1	0	0	0	0	0	1	1	1	1	1	0	0	1
1874	M2b	1	0	1	1	0		1	1	1	0	0	0	0	0	0	1	1	1	0	0	0	0	0	1	1	1	1	1	0	0	0
1875	M2b	1	0	1	1	0		1	1	1	0	0	0	0	0	0	1	1	1	0	0	0	0	0	1	1	1	1	1	0	1	1
1876	M2b	1	0	1	1	0		1	1	1	0	0	0	0	0	0	1	1	1	0	0	0	0	0	1	1	1	1	1	0	1	0
1877	M2	1	0	0	1	0		0	1	1	0	1	1	0	0	1	1	1	1	0	1	0	0	1	1	1	1	1	1	1	1	1
1878	M2	1	0	0	1	0		0	1	1	0	1	1	0	0	1	1	1	1	0	1	0	0	1	1	1	1	1	1	1	1	0
1879	M2	1	0	0	1	0		0	1	1	0	1	1	0	0	1	1	1	1	0	1	0	0	1	1	1	1	0	1	1	1	1
188	M0	1	0	0	0	0		0	1	1	0	1	1	1	0	1	0	0	1	0	1	1	1	0	1	1	1	1	0	1	1	1
1880	M2	1	0	0	1	0		0	1	1	0	1	1	0	0	1	1	1	1	0	1	0	0	1	1	1	1	0	1	1	1	0
1881	M2	1	0	0	1	0		0	1	1	0	1	1	0	0	1	1	1	1	0	1	0	0	1	1	1	0	0	1	1	1	1
1882	M2	1	0	0	1	0		0	1	1	0	1	1	0	0	1	1	1	1	0	1	0	0	1	1	1	0	0	1	1	1	0
1883	M2	1	0	0	1	0		0	1	1	0	1	1	0	0	1	1	1	1	0	1	0	0	1	1	1	0	1	1	1	1	1
1884	M2	1	0	0	1	0		0	1	1	0	1	1	0	0	1	1	1	1	0	1	0	0	1	1	1	0	1	1	1	1	0
1885	M2	1	0	0	1	0		0	1	1	0	1	1	0	0	1	1	1	1	0	1	0	0	0	1	1	0	1	1	1	1	1
1886	M2	1	0	0	1	0		0	1	1	0	1	1	0	0	1	1	1	1	0	1	0	0	0	1	1	0	1	1	1	1	0
1887	M2	1	0	0	1	0		0	1	1	0	1	1	0	0	1	1	1	1	0	1	0	0	0	1	1	0	0	1	1	1	1
1888	M2	1	0	0	1	0		0	1	1	0	1	1	0	0	1	1	1	1	0	1	0	0	0	1	1	0	0	1	1	1	0
1889	M2	1	0	0	1	0		0	1	1	0	1	1	0	0	1	1	1	1	0	1	0	0	0	1	1	1	0	1	1	1	1
189	M0	1	0	0	0	0		0	1	1	0	1	1	1	0	1	0	0	1	0	1	1	1	0	1	1	0	1	0	1	0	1
1890	M2	1	0	0	1	0		0	1	1	0	1	1	0	0	1	1	1	1	0	1	0	0	0	1	1	1	0	1	1	1	0
1891	M2	1	0	0	1	0		0	1	1	0	1	1	0	0	1	1	1	1	0	1	0	0	0	1	1	1	1	1	1	1	1
1892	M2	1	0	0	1	0		0	1	1	0	1	1	0	0	1	1	1	1	0	1	0	0	0	1	1	1	1	1	1	1	0
1893	M2	1	0	0	1	0		0	1	1	0	1	1	0	0	1	1	1	1	0	1	0	1	0	1	1	1	1	1	1	1	1
1894	M2	1	0	0	1	0		0	1	1	0	1	1	0	0	1	1	1	1	0	1	0	1	0	1	1	1	1	1	1	1	0
1895	M2	1	0	0	1	0		0	1	1	0	1	1	0	0	1	1	1	1	0	1	0	1	0	1	1	1	0	1	1	1	1
1896	M2	1	0	0	1	0		0	1	1	0	1	1	0	0	1	1	1	1	0	1	0	1	0	1	1	1	0	1	1	1	0
1897	M2	1	0	0	1	0		0	1	1	0	1	1	0	0	1	1	1	1	0	1	0	1	0	1	1	0	0	1	1	1	1
1898	M2	1	0	0	1	0		0	1	1	0	1	1	0	0	1	1	1	1	0	1	0	1	0	1	1	0	0	1	1	1	0
1899	M2	1	0	0	1	0		0	1	1	0	1	1	0	0	1	1	1	1	0	1	0	1	0	1	1	0	1	1	1	1	1
19	M1	1	1	0	0	0		0	0	0	0	1	1	1	1	1	0	0	0	0	1	1	1	1	0	1	0	1	0	1	1	0
190	M0	1	0	0	0	0		0	1	1	0	1	1	1	0	1	0	0	1	0	1	1	1	0	1	1	0	1	0	1	1	1
1900	M2	1	0	0	1	0		0	1	1	0	1	1	0	0	1	1	1	1	0	1	0	1	0	1	1	0	1	1	1	1	0
1901	M2	1	0	0	1	0		0	1	1	0	1	1	0	0	1	1	1	1	0	1	0	1	1	1	1	0	1	1	1	1	1
1902	M2	1	0	0	1	0		0	1	1	0	1	1	0	0	1	1	1	1	0	1	0	1	1	1	1	0	1	1	1	1	0
1903	M2	1	0	0	1	0		0	1	1	0	1	1	0	0	1	1	1	1	0	1	0	1	1	1	1	0	0	1	1	1	1
1904	M2	1	0	0	1	0		0	1	1	0	1	1	0	0	1	1	1	1	0	1	0	1	1	1	1	0	0	1	1	1	0
1905	M2	1	0	0	1	0		0	1	1	0	1	1	0	0	1	1	1	1	0	1	0	1	1	1	1	1	0	1	1	1	1
1906	M2	1	0	0	1	0		0	1	1	0	1	1	0	0	1	1	1	1	0	1	0	1	1	1	1	1	0	1	1	1	0
1907	M2	1	0	0	1	0		0	1	1	0	1	1	0	0	1	1	1	1	0	1	0	1	1	1	1	1	1	1	1	1	1
1908	M2	1	0	0	1	0		0	1	1	0	1	1	0	0	1	1	1	1	0	1	0	1	1	1	1	1	1	1	1	1	0
1909	M2	1	0	0	1	0		0	0	1	0	1	1	0	0	1	1	1	1	0	1	0	1	1	0	1	1	1	1	1	1	1
191	M0	1	0	0	0	0		0	1	1	0	1	1	1	0	1	0	0	1	0	1	1	1	0	1	1	0	0	0	1	0	1
1910	M2	1	0	0	1	0		0	0	1	0	1	1	0	0	1	1	1	1	0	1	0	1	1	0	1	1	1	1	1	1	0
1911	M2	1	0	0	1	0		0	0	1	0	1	1	0	0	1	1	1	1	0	1	0	1	1	0	1	1	0	1	1	1	1
1912	M2	1	0	0	1	0		0	0	1	0	1	1	0	0	1	1	1	1	0	1	0	1	1	0	1	1	0	1	1	1	0
1913	M2	1	0	0	1	0		0	0	1	0	1	1	0	0	1	1	1	1	0	1	0	1	0	0	1	1	0	1	1	1	1
1914	M2	1	0	0	1	0		0	0	1	0	1	1	0	0	1	1	1	1	0	1	0	1	0	0	1	1	0	1	1	1	0
1915	M2	1	0	0	1	0		0	0	1	0	1	1	0	0	1	1	1	1	0	1	0	1	0	0	1	1	1	1	1	1	1
1916	M2	1	0	0	1	0		0	0	1	0	1	1	0	0	1	1	1	1	0	1	0	1	0	0	1	1	1	1	1	1	0
1917	M2	1	0	0	1	0		0	0	1	0	1	1	0	0	1	1	1	1	0	1	0	0	0	0	1	1	1	1	1	1	1
1918	M2	1	0	0	1	0		0	0	1	0	1	1	0	0	1	1	1	1	0	1	0	0	0	0	1	1	1	1	1	1	0
1919	M2	1	0	0	1	0		0	0	1	0	1	1	0	0	1	1	1	1	0	1	0	0	0	0	1	1	0	1	1	1	1
192	M0	1	0	0	0	0		0	1	1	0	1	1	1	0	1	0	0	1	0	1	1	1	0	1	1	0	0	0	1	1	1
1920	M2	1	0	0	1	0		0	0	1	0	1	1	0	0	1	1	1	1	0	1	0	0	0	0	1	1	0	1	1	1	0
1921	M2	1	0	0	1	0		0	0	1	0	1	1	0	0	1	1	1	1	0	1	0	0	1	0	1	1	0	1	1	1	1
1922	M2	1	0	0	1	0		0	0	1	0	1	1	0	0	1	1	1	1	0	1	0	0	1	0	1	1	0	1	1	1	0
1923	M2	1	0	0	1	0		0	0	1	0	1	1	0	0	1	1	1	1	0	1	0	0	1	0	1	1	1	1	1	1	1
1924	M2	1	0	0	1	0		0	0	1	0	1	1	0	0	1	1	1	1	0	1	0	0	1	0	1	1	1	1	1	1	0
1925	M2	1	0	0	1	0		0	0	1	0	1	1	0	0	1	0	0	1	0	1	0	0	1	0	1	1	1	1	1	0	1
1926	M2	1	0	0	1	0		0	0	1	0	1	1	0	0	1	0	0	1	0	1	0	0	1	0	1	1	1	1	1	0	0
1927	M2	1	0	0	1	0		0	0	1	0	1	1	0	0	1	0	0	1	0	1	0	0	1	0	1	1	0	1	1	0	1
1928	M2	1	0	0	1	0		0	0	1	0	1	1	0	0	1	0	0	1	0	1	0	0	1	0	1	1	0	1	1	0	0
1929	M2	1	0	0	1	0		0	0	1	0	1	1	0	0	1	0	0	1	0	1	0	0	0	0	1	1	0	1	1	0	1
193	M0	1	0	0	0	0		0	1	1	0	1	1	1	0	1	1	1	1	0	1	0	1	0	1	1	0	1	1	1	1	1
1930	M2	1	0	0	1	0		0	0	1	0	1	1	0	0	1	0	0	1	0	1	0	0	0	0	1	1	0	1	1	0	0
1931	M2	1	0	0	1	0		0	0	1	0	1	1	0	0	1	0	0	1	0	1	0	0	0	0	1	1	1	1	1	0	1
1932	M2	1	0	0	1	0		0	0	1	0	1	1	0	0	1	0	0	1	0	1	0	0	0	0	1	1	1	1	1	0	0
1933	M2	1	0	0	1	0		0	0	1	0	1	1	0	0	1	0	0	1	0	1	0	1	0	0	1	1	1	1	1	0	1
1934	M2	1	0	0	1	0		0	0	1	0	1	1	0	0	1	0	0	1	0	1	0	1	0	0	1	1	1	1	1	0	0
1935	M2	1	0	0	1	0		0	0	1	0	1	1	0	0	1	0	0	1	0	1	0	1	0	0	1	1	0	1	1	0	1
1936	M2	1	0	0	1	0		0	0	1	0	1	1	0	0	1	0	0	1	0	1	0	1	0	0	1	1	0	1	1	0	0
1937	M2	1	0	0	1	0		0	0	1	0	1	1	0	0	1	0	0	1	0	1	0	1	1	0	1	1	0	1	1	0	1
1938	M2	1	0	0	1	0		0	0	1	0	1	1	0	0	1	0	0	1	0	1	0	1	1	0	1	1	0	1	1	0	0
1939	M2	1	0	0	1	0		0	0	1	0	1	1	0	0	1	0	0	1	0	1	0	1	1	0	1	1	1	1	1	0	1
194	M0	1	0	0	0	0		0	1	1	0	1	1	1	0	1	1	1	1	0	1	0	1	0	1	1	0	0	1	1	1	1
1940	M2	1	0	0	1	0		0	0	1	0	1	1	0	0	1	0	0	1	0	1	0	1	1	0	1	1	1	1	1	0	0
1941	M2	1	0	0	1	0		0	0	1	0	1	1	0	0	1	0	0	1	0	1	1	1	1	0	1	1	1	0	1	0	1
1942	M2	1	0	0	1	0		0	0	1	0	1	1	0	0	1	0	0	1	0	1	1	1	1	0	1	1	1	0	1	0	0
1943	M2	1	0	0	1	0		0	0	1	0	1	1	0	0	1	0	0	1	0	1	1	1	1	0	1	1	1	0	1	1	1
1944	M2	1	0	0	1	0		0	0	1	0	1	1	0	0	1	0	0	1	0	1	1	1	1	0	1	1	1	0	1	1	0
1945	M2	1	0	0	1	0		0	0	1	0	1	1	0	0	1	0	0	1	0	1	1	1	1	0	1	1	0	0	1	1	1
1946	M2	1	0	0	1	0		0	0	1	0	1	1	0	0	1	0	0	1	0	1	1	1	1	0	1	1	0	0	1	1	0
1947	M2	1	0	0	1	0		0	0	1	0	1	1	0	0	1	0	0	1	0	1	1	1	1	0	1	1	0	0	1	0	1
1948	M2	1	0	0	1	0		0	0	1	0	1	1	0	0	1	0	0	1	0	1	1	1	1	0	1	1	0	0	1	0	0
1949	M2	1	0	0	1	0		0	0	1	0	1	1	0	0	1	0	0	1	0	1	1	1	0	0	1	1	0	0	1	0	1
195	M0	1	0	0	0	0		0	1	1	0	1	1	1	0	1	1	1	1	0	1	0	1	0	1	1	1	1	1	1	1	1
1950	M2	1	0	0	1	0		0	0	1	0	1	1	0	0	1	0	0	1	0	1	1	1	0	0	1	1	0	0	1	0	0
1951	M2	1	0	0	1	0		0	0	1	0	1	1	0	0	1	0	0	1	0	1	1	1	0	0	1	1	0	0	1	1	1
1952	M2	1	0	0	1	0		0	0	1	0	1	1	0	0	1	0	0	1	0	1	1	1	0	0	1	1	0	0	1	1	0
1953	M2	1	0	0	1	0		0	0	1	0	1	1	0	0	1	0	0	1	0	1	1	1	0	0	1	1	1	0	1	1	1
1954	M2	1	0	0	1	0		0	0	1	0	1	1	0	0	1	0	0	1	0	1	1	1	0	0	1	1	1	0	1	1	0
1955	M2	1	0	0	1	0		0	0	1	0	1	1	0	0	1	0	0	1	0	1	1	1	0	0	1	1	1	0	1	0	1
1956	M2	1	0	0	1	0		0	0	1	0	1	1	0	0	1	0	0	1	0	1	1	1	0	0	1	1	1	0	1	0	0
1957	M2	1	0	0	1	0		0	0	1	0	1	1	0	0	1	0	0	1	0	1	1	0	0	0	1	1	1	0	1	0	1
1958	M2	1	0	0	1	0		0	0	1	0	1	1	0	0	1	0	0	1	0	1	1	0	0	0	1	1	1	0	1	0	0
1959	M2	1	0	0	1	0		0	0	1	0	1	1	0	0	1	0	0	1	0	1	1	0	0	0	1	1	1	0	1	1	1
196	M0	1	0	0	0	0		0	1	1	0	1	1	1	0	1	1	1	1	0	1	0	1	0	1	1	1	0	1	1	1	1
1960	M2	1	0	0	1	0		0	0	1	0	1	1	0	0	1	0	0	1	0	1	1	0	0	0	1	1	1	0	1	1	0
1961	M2	1	0	0	1	0		0	0	1	0	1	1	0	0	1	0	0	1	0	1	1	0	0	0	1	1	0	0	1	1	1
1962	M2	1	0	0	1	0		0	0	1	0	1	1	0	0	1	0	0	1	0	1	1	0	0	0	1	1	0	0	1	1	0
1963	M2	1	0	0	1	0		0	0	1	0	1	1	0	0	1	0	0	1	0	1	1	0	0	0	1	1	0	0	1	0	1
1964	M2	1	0	0	1	0		0	0	1	0	1	1	0	0	1	0	0	1	0	1	1	0	0	0	1	1	0	0	1	0	0
1965	M2	1	0	0	1	0		0	0	1	0	1	1	0	0	1	0	0	1	0	1	1	0	1	0	1	1	0	0	1	0	1
1966	M2	1	0	0	1	0		0	0	1	0	1	1	0	0	1	0	0	1	0	1	1	0	1	0	1	1	0	0	1	0	0
1967	M2	1	0	0	1	0		0	0	1	0	1	1	0	0	1	0	0	1	0	1	1	0	1	0	1	1	0	0	1	1	1
1968	M2	1	0	0	1	0		0	0	1	0	1	1	0	0	1	0	0	1	0	1	1	0	1	0	1	1	0	0	1	1	0
1969	M2	1	0	0	1	0		0	0	1	0	1	1	0	0	1	0	0	1	0	1	1	0	1	0	1	1	1	0	1	1	1
197	M0	1	0	0	0	0		0	1	1	0	1	1	1	0	1	1	1	1	0	1	0	1	1	1	1	1	1	1	1	1	1
1970	M2	1	0	0	1	0		0	0	1	0	1	1	0	0	1	0	0	1	0	1	1	0	1	0	1	1	1	0	1	1	0
1971	M2	1	0	0	1	0		0	0	1	0	1	1	0	0	1	0	0	1	0	1	1	0	1	0	1	1	1	0	1	0	1
1972	M2	1	0	0	1	0		0	0	1	0	1	1	0	0	1	0	0	1	0	1	1	0	1	0	1	1	1	0	1	0	0
1973	M2	1	0	0	1	0		0	1	1	0	1	1	0	0	1	0	0	1	0	1	1	0	1	1	1	0	1	0	1	0	1
1974	M2	1	0	0	1	0		0	1	1	0	1	1	0	0	1	0	0	1	0	1	1	0	1	1	1	0	1	0	1	0	0
1975	M2	1	0	0	1	0		0	1	1	0	1	1	0	0	1	0	0	1	0	1	1	0	1	1	1	0	1	0	1	1	1
1976	M2	1	0	0	1	0		0	1	1	0	1	1	0	0	1	0	0	1	0	1	1	0	1	1	1	0	1	0	1	1	0
1977	M2	1	0	0	1	0		0	1	1	0	1	1	0	0	1	0	0	1	0	1	1	0	1	1	1	0	0	0	1	1	1
1978	M2	1	0	0	1	0		0	1	1	0	1	1	0	0	1	0	0	1	0	1	1	0	1	1	1	0	0	0	1	1	0
1979	M2	1	0	0	1	0		0	1	1	0	1	1	0	0	1	0	0	1	0	1	1	0	1	1	1	0	0	0	1	0	1
198	M0	1	0	0	0	0		0	1	1	0	1	1	1	0	1	1	1	1	0	1	0	1	1	1	1	1	0	1	1	1	1
1980	M2	1	0	0	1	0		0	1	1	0	1	1	0	0	1	0	0	1	0	1	1	0	1	1	1	0	0	0	1	0	0
1981	M2	1	0	0	1	0		0	1	1	0	1	1	0	0	1	0	0	1	0	1	1	0	1	1	1	1	0	0	1	0	1
1982	M2	1	0	0	1	0		0	1	1	0	1	1	0	0	1	0	0	1	0	1	1	0	1	1	1	1	0	0	1	0	0
1983	M2	1	0	0	1	0		0	1	1	0	1	1	0	0	1	0	0	1	0	1	1	0	1	1	1	1	0	0	1	1	1
1984	M2	1	0	0	1	0		0	1	1	0	1	1	0	0	1	0	0	1	0	1	1	0	1	1	1	1	0	0	1	1	0
1985	M2	1	0	0	1	0		0	1	1	0	1	1	0	0	1	0	0	1	0	1	1	0	1	1	1	1	1	0	1	1	1
1986	M2	1	0	0	1	0		0	1	1	0	1	1	0	0	1	0	0	1	0	1	1	0	1	1	1	1	1	0	1	1	0
1987	M2	1	0	0	1	0		0	1	1	0	1	1	0	0	1	0	0	1	0	1	1	0	1	1	1	1	1	0	1	0	1
1988	M2	1	0	0	1	0		0	1	1	0	1	1	0	0	1	0	0	1	0	1	1	0	1	1	1	1	1	0	1	0	0
1989	M2	1	0	0	1	0		0	1	1	0	1	1	0	0	1	0	0	1	0	1	1	0	0	1	1	1	1	0	1	0	1
199	M0	1	0	0	0	0		0	1	1	0	1	1	1	0	1	1	1	1	0	1	0	1	1	1	1	0	1	1	1	1	1
1990	M2	1	0	0	1	0		0	1	1	0	1	1	0	0	1	0	0	1	0	1	1	0	0	1	1	1	1	0	1	0	0
1991	M2	1	0	0	1	0		0	1	1	0	1	1	0	0	1	0	0	1	0	1	1	0	0	1	1	1	1	0	1	1	1
1992	M2	1	0	0	1	0		0	1	1	0	1	1	0	0	1	0	0	1	0	1	1	0	0	1	1	1	1	0	1	1	0
1993	M2	1	0	0	1	0		0	1	1	0	1	1	0	0	1	0	0	1	0	1	1	0	0	1	1	1	0	0	1	1	1
1994	M2	1	0	0	1	0		0	1	1	0	1	1	0	0	1	0	0	1	0	1	1	0	0	1	1	1	0	0	1	1	0
1995	M2	1	0	0	1	0		0	1	1	0	1	1	0	0	1	0	0	1	0	1	1	0	0	1	1	1	0	0	1	0	1
1996	M2	1	0	0	1	0		0	1	1	0	1	1	0	0	1	0	0	1	0	1	1	0	0	1	1	1	0	0	1	0	0
1997	M2	1	0	0	1	0		0	1	1	0	1	1	0	0	1	0	0	1	0	1	1	0	0	1	1	0	0	0	1	0	1
1998	M2	1	0	0	1	0		0	1	1	0	1	1	0	0	1	0	0	1	0	1	1	0	0	1	1	0	0	0	1	0	0
1999	M2	1	0	0	1	0		0	1	1	0	1	1	0	0	1	0	0	1	0	1	1	0	0	1	1	0	0	0	1	1	1
2	M1	1	1	0	0	0		0	1	0	1	1	1	1	1	1	1	1	0	0	1	0	1	1	1	0	1	0	1	1	1	0
20	M1	1	1	0	0	0		0	0	0	0	1	1	1	1	1	0	0	0	0	1	1	1	1	0	1	0	1	0	1	0	0
200	M0	1	0	0	0	0		0	1	1	0	1	1	1	0	1	1	1	1	0	1	0	1	1	1	1	0	0	1	1	1	1
2000	M2	1	0	0	1	0		0	1	1	0	1	1	0	0	1	0	0	1	0	1	1	0	0	1	1	0	0	0	1	1	0
2001	M2	1	0	0	1	0		0	1	1	0	1	1	0	0	1	0	0	1	0	1	1	0	0	1	1	0	1	0	1	1	1
2002	M2	1	0	0	1	0		0	1	1	0	1	1	0	0	1	0	0	1	0	1	1	0	0	1	1	0	1	0	1	1	0
2003	M2	1	0	0	1	0		0	1	1	0	1	1	0	0	1	0	0	1	0	1	1	0	0	1	1	0	1	0	1	0	1
2004	M2	1	0	0	1	0		0	1	1	0	1	1	0	0	1	0	0	1	0	1	1	0	0	1	1	0	1	0	1	0	0
2005	M2	1	0	0	1	0		0	1	1	0	1	1	0	0	1	0	0	1	0	1	1	1	0	1	1	0	1	0	1	0	1
2006	M2	1	0	0	1	0		0	1	1	0	1	1	0	0	1	0	0	1	0	1	1	1	0	1	1	0	1	0	1	0	0
2007	M2	1	0	0	1	0		0	1	1	0	1	1	0	0	1	0	0	1	0	1	1	1	0	1	1	0	1	0	1	1	1
2008	M2	1	0	0	1	0		0	1	1	0	1	1	0	0	1	0	0	1	0	1	1	1	0	1	1	0	1	0	1	1	0
2009	M2	1	0	0	1	0		0	1	1	0	1	1	0	0	1	0	0	1	0	1	1	1	0	1	1	0	0	0	1	1	1
201	M0	1	0	0	0	0		0	1	1	0	1	1	1	0	1	1	1	0	0	1	0	1	1	1	1	0	1	1	1	1	0
2010	M2	1	0	0	1	0		0	1	1	0	1	1	0	0	1	0	0	1	0	1	1	1	0	1	1	0	0	0	1	1	0
2011	M2	1	0	0	1	0		0	1	1	0	1	1	0	0	1	0	0	1	0	1	1	1	0	1	1	0	0	0	1	0	1
2012	M2	1	0	0	1	0		0	1	1	0	1	1	0	0	1	0	0	1	0	1	1	1	0	1	1	0	0	0	1	0	0
2013	M2	1	0	0	1	0		0	1	1	0	1	1	0	0	1	0	0	1	0	1	1	1	0	1	1	1	0	0	1	0	1
2014	M2	1	0	0	1	0		0	1	1	0	1	1	0	0	1	0	0	1	0	1	1	1	0	1	1	1	0	0	1	0	0
2015	M2	1	0	0	1	0		0	1	1	0	1	1	0	0	1	0	0	1	0	1	1	1	0	1	1	1	0	0	1	1	1
2016	M2	1	0	0	1	0		0	1	1	0	1	1	0	0	1	0	0	1	0	1	1	1	0	1	1	1	0	0	1	1	0
2017	M2	1	0	0	1	0		0	1	1	0	1	1	0	0	1	0	0	1	0	1	1	1	0	1	1	1	1	0	1	1	1
2018	M2	1	0	0	1	0		0	1	1	0	1	1	0	0	1	0	0	1	0	1	1	1	0	1	1	1	1	0	1	1	0
2019	M2	1	0	0	1	0		0	1	1	0	1	1	0	0	1	0	0	1	0	1	1	1	0	1	1	1	1	0	1	0	1
202	M0	1	0	0	0	0		0	1	1	0	1	1	1	0	1	1	1	0	0	1	0	1	1	1	1	0	0	1	1	1	0
2020	M2	1	0	0	1	0		0	1	1	0	1	1	0	0	1	0	0	1	0	1	1	1	0	1	1	1	1	0	1	0	0
2021	M2	1	0	0	1	0		0	1	1	0	1	1	0	0	1	0	0	1	0	1	1	1	1	1	1	1	1	0	1	0	1
2022	M2	1	0	0	1	0		0	1	1	0	1	1	0	0	1	0	0	1	0	1	1	1	1	1	1	1	1	0	1	0	0
2023	M2	1	0	0	1	0		0	1	1	0	1	1	0	0	1	0	0	1	0	1	1	1	1	1	1	1	1	0	1	1	1
2024	M2	1	0	0	1	0		0	1	1	0	1	1	0	0	1	0	0	1	0	1	1	1	1	1	1	1	1	0	1	1	0
2025	M2	1	0	0	1	0		0	1	1	0	1	1	0	0	1	0	0	1	0	1	1	1	1	1	1	1	0	0	1	1	1
2026	M2	1	0	0	1	0		0	1	1	0	1	1	0	0	1	0	0	1	0	1	1	1	1	1	1	1	0	0	1	1	0
2027	M2	1	0	0	1	0		0	1	1	0	1	1	0	0	1	0	0	1	0	1	1	1	1	1	1	1	0	0	1	0	1
2028	M2	1	0	0	1	0		0	1	1	0	1	1	0	0	1	0	0	1	0	1	1	1	1	1	1	1	0	0	1	0	0
2029	M2	1	0	0	1	0		0	1	1	0	1	1	0	0	1	0	0	1	0	1	1	1	1	1	1	0	0	0	1	0	1
203	M0	1	0	0	0	0		0	1	1	0	1	1	1	0	1	1	1	0	0	1	0	1	1	1	1	1	1	1	1	1	0
2030	M2	1	0	0	1	0		0	1	1	0	1	1	0	0	1	0	0	1	0	1	1	1	1	1	1	0	0	0	1	0	0
2031	M2	1	0	0	1	0		0	1	1	0	1	1	0	0	1	0	0	1	0	1	1	1	1	1	1	0	0	0	1	1	1
2032	M2	1	0	0	1	0		0	1	1	0	1	1	0	0	1	0	0	1	0	1	1	1	1	1	1	0	0	0	1	1	0
2033	M2	1	0	0	1	0		0	1	1	0	1	1	0	0	1	0	0	1	0	1	1	1	1	1	1	0	1	0	1	1	1
2034	M2	1	0	0	1	0		0	1	1	0	1	1	0	0	1	0	0	1	0	1	1	1	1	1	1	0	1	0	1	1	0
2035	M2	1	0	0	1	0		0	1	1	0	1	1	0	0	1	0	0	1	0	1	1	1	1	1	1	0	1	0	1	0	1
2036	M2	1	0	0	1	0		0	1	1	0	1	1	0	0	1	0	0	1	0	1	1	1	1	1	1	0	1	0	1	0	0
2037	M2	1	0	0	1	0		0	1	1	0	1	1	0	0	1	0	0	1	0	1	0	1	1	1	1	0	1	1	1	0	1
2038	M2	1	0	0	1	0		0	1	1	0	1	1	0	0	1	0	0	1	0	1	0	1	1	1	1	0	1	1	1	0	0
2039	M2	1	0	0	1	0		0	1	1	0	1	1	0	0	1	0	0	1	0	1	0	1	1	1	1	0	0	1	1	0	1
204	M0	1	0	0	0	0		0	1	1	0	1	1	1	0	1	1	1	0	0	1	0	1	1	1	1	1	0	1	1	1	0
2040	M2	1	0	0	1	0		0	1	1	0	1	1	0	0	1	0	0	1	0	1	0	1	1	1	1	0	0	1	1	0	0
2041	M2	1	0	0	1	0		0	1	1	0	1	1	0	0	1	0	0	1	0	1	0	1	1	1	1	1	0	1	1	0	1
2042	M2	1	0	0	1	0		0	1	1	0	1	1	0	0	1	0	0	1	0	1	0	1	1	1	1	1	0	1	1	0	0
2043	M2	1	0	0	1	0		0	1	1	0	1	1	0	0	1	0	0	1	0	1	0	1	1	1	1	1	1	1	1	0	1
2044	M2	1	0	0	1	0		0	1	1	0	1	1	0	0	1	0	0	1	0	1	0	1	1	1	1	1	1	1	1	0	0
2045	M2	1	0	0	1	0		0	1	1	0	1	1	0	0	1	0	0	1	0	1	0	1	0	1	1	1	1	1	1	0	1
2046	M2	1	0	0	1	0		0	1	1	0	1	1	0	0	1	0	0	1	0	1	0	1	0	1	1	1	1	1	1	0	0
2047	M2	1	0	0	1	0		0	1	1	0	1	1	0	0	1	0	0	1	0	1	0	1	0	1	1	1	0	1	1	0	1
2048	M2	1	0	0	1	0		0	1	1	0	1	1	0	0	1	0	0	1	0	1	0	1	0	1	1	1	0	1	1	0	0
2049	M2	1	0	0	1	0		0	1	1	0	1	1	0	0	1	0	0	1	0	1	0	1	0	1	1	0	0	1	1	0	1
205	M0	1	0	0	0	0		0	1	1	0	1	1	1	0	1	1	1	0	0	1	0	1	0	1	1	1	1	1	1	1	0
2050	M2	1	0	0	1	0		0	1	1	0	1	1	0	0	1	0	0	1	0	1	0	1	0	1	1	0	0	1	1	0	0
2051	M2	1	0	0	1	0		0	1	1	0	1	1	0	0	1	0	0	1	0	1	0	1	0	1	1	0	1	1	1	0	1
2052	M2	1	0	0	1	0		0	1	1	0	1	1	0	0	1	0	0	1	0	1	0	1	0	1	1	0	1	1	1	0	0
2053	M2	1	0	0	1	0		0	1	1	0	1	1	0	0	1	0	0	1	0	1	0	0	0	1	1	0	1	1	1	0	1
2054	M2	1	0	0	1	0		0	1	1	0	1	1	0	0	1	0	0	1	0	1	0	0	0	1	1	0	1	1	1	0	0
2055	M2	1	0	0	1	0		0	1	1	0	1	1	0	0	1	0	0	1	0	1	0	0	0	1	1	0	0	1	1	0	1
2056	M2	1	0	0	1	0		0	1	1	0	1	1	0	0	1	0	0	1	0	1	0	0	0	1	1	0	0	1	1	0	0
2057	M2	1	0	0	1	0		0	1	1	0	1	1	0	0	1	0	0	1	0	1	0	0	0	1	1	1	0	1	1	0	1
2058	M2	1	0	0	1	0		0	1	1	0	1	1	0	0	1	0	0	1	0	1	0	0	0	1	1	1	0	1	1	0	0
2059	M2	1	0	0	1	0		0	1	1	0	1	1	0	0	1	0	0	1	0	1	0	0	0	1	1	1	1	1	1	0	1
206	M0	1	0	0	0	0		0	1	1	0	1	1	1	0	1	1	1	0	0	1	0	1	0	1	1	1	0	1	1	1	0
2060	M2	1	0	0	1	0		0	1	1	0	1	1	0	0	1	0	0	1	0	1	0	0	0	1	1	1	1	1	1	0	0
2061	M2	1	0	0	1	0		0	1	1	0	1	1	0	0	1	0	0	1	0	1	0	0	1	1	1	1	1	1	1	0	1
2062	M2	1	0	0	1	0		0	1	1	0	1	1	0	0	1	0	0	1	0	1	0	0	1	1	1	1	1	1	1	0	0
2063	M2	1	0	0	1	0		0	1	1	0	1	1	0	0	1	0	0	1	0	1	0	0	1	1	1	1	0	1	1	0	1
2064	M2	1	0	0	1	0		0	1	1	0	1	1	0	0	1	0	0	1	0	1	0	0	1	1	1	1	0	1	1	0	0
2065	M2	1	0	0	1	0		0	1	1	0	1	1	0	0	1	0	0	1	0	1	0	0	1	1	1	0	0	1	1	0	1
2066	M2	1	0	0	1	0		0	1	1	0	1	1	0	0	1	0	0	1	0	1	0	0	1	1	1	0	0	1	1	0	0
2067	M2	1	0	0	1	0		0	1	1	0	1	1	0	0	1	0	0	1	0	1	0	0	1	1	1	0	1	1	1	0	1
2068	M2	1	0	0	1	0		0	1	1	0	1	1	0	0	1	0	0	1	0	1	0	0	1	1	1	0	1	1	1	0	0
2069	M2a	1	0	0	1	0		0	1	0	0	1	1	0	0	1	0	0	1	1	1	0	0	1	1	0	0	1	1	1	0	1
207	M0	1	0	0	0	0		0	1	1	0	1	1	1	0	1	1	1	0	0	1	0	1	0	1	1	0	1	1	1	1	0
2070	M2a	1	0	0	1	0		0	1	0	0	1	1	0	0	1	0	0	1	1	1	0	0	1	1	0	0	1	1	1	0	0
2071	M2a	1	0	0	1	0		0	1	0	0	1	1	0	0	1	0	0	1	1	1	0	0	1	1	0	0	0	1	1	0	1
2072	M2a	1	0	0	1	0		0	1	0	0	1	1	0	0	1	0	0	1	1	1	0	0	1	1	0	0	0	1	1	0	0
2073	M2a	1	0	0	1	0		0	1	0	0	1	1	0	0	1	0	0	1	1	1	0	0	0	1	0	0	0	1	1	0	1
2074	M2a	1	0	0	1	0		0	1	0	0	1	1	0	0	1	0	0	1	1	1	0	0	0	1	0	0	0	1	1	0	0
2075	M2a	1	0	0	1	0		0	1	0	0	1	1	0	0	1	0	0	1	1	1	0	0	0	1	0	0	1	1	1	0	1
2076	M2a	1	0	0	1	0		0	1	0	0	1	1	0	0	1	0	0	1	1	1	0	0	0	1	0	0	1	1	1	0	0
2077	M2a	1	0	0	1	0		0	1	0	0	1	1	0	0	1	0	0	1	1	1	0	1	0	1	0	0	1	1	1	0	1
2078	M2a	1	0	0	1	0		0	1	0	0	1	1	0	0	1	0	0	1	1	1	0	1	0	1	0	0	1	1	1	0	0
2079	M2a	1	0	0	1	0		0	1	0	0	1	1	0	0	1	0	0	1	1	1	0	1	0	1	0	0	0	1	1	0	1
208	M0	1	0	0	0	0		0	1	1	0	1	1	1	0	1	1	1	0	0	1	0	1	0	1	1	0	0	1	1	1	0
2080	M2a	1	0	0	1	0		0	1	0	0	1	1	0	0	1	0	0	1	1	1	0	1	0	1	0	0	0	1	1	0	0
2081	M2a	1	0	0	1	0		0	1	0	0	1	1	0	0	1	0	0	1	1	1	0	1	1	1	0	0	0	1	1	0	1
2082	M2a	1	0	0	1	0		0	1	0	0	1	1	0	0	1	0	0	1	1	1	0	1	1	1	0	0	0	1	1	0	0
2083	M2a	1	0	0	1	0		0	1	0	0	1	1	0	0	1	0	0	1	1	1	0	1	1	1	0	0	1	1	1	0	1
2084	M2a	1	0	0	1	0		0	1	0	0	1	1	0	0	1	0	0	1	1	1	0	1	1	1	0	0	1	1	1	0	0
2085	M2a	1	0	0	1	0		0	1	0	0	1	1	0	0	1	0	0	1	1	1	1	1	1	1	0	0	1	0	1	0	1
2086	M2a	1	0	0	1	0		0	1	0	0	1	1	0	0	1	0	0	1	1	1	1	1	1	1	0	0	1	0	1	0	0
2087	M2a	1	0	0	1	0		0	1	0	0	1	1	0	0	1	0	0	1	1	1	1	1	1	1	0	0	1	0	1	1	1
2088	M2a	1	0	0	1	0		0	1	0	0	1	1	0	0	1	0	0	1	1	1	1	1	1	1	0	0	1	0	1	1	0
2089	M2a	1	0	0	1	0		0	1	0	0	1	1	0	0	1	0	0	1	1	1	1	1	1	1	0	0	0	0	1	1	1
209	M0	1	0	0	0	0		0	1	0	0	1	1	1	0	1	1	1	0	0	1	0	1	0	1	0	0	1	1	1	1	0
2090	M2a	1	0	0	1	0		0	1	0	0	1	1	0	0	1	0	0	1	1	1	1	1	1	1	0	0	0	0	1	1	0
2091	M2a	1	0	0	1	0		0	1	0	0	1	1	0	0	1	0	0	1	1	1	1	1	1	1	0	0	0	0	1	0	1
2092	M2a	1	0	0	1	0		0	1	0	0	1	1	0	0	1	0	0	1	1	1	1	1	1	1	0	0	0	0	1	0	0
2093	M2a	1	0	0	1	0		0	1	0	0	1	1	0	0	1	0	0	1	1	1	1	1	0	1	0	0	0	0	1	0	1
2094	M2a	1	0	0	1	0		0	1	0	0	1	1	0	0	1	0	0	1	1	1	1	1	0	1	0	0	0	0	1	0	0
2095	M2a	1	0	0	1	0		0	1	0	0	1	1	0	0	1	0	0	1	1	1	1	1	0	1	0	0	0	0	1	1	1
2096	M2a	1	0	0	1	0		0	1	0	0	1	1	0	0	1	0	0	1	1	1	1	1	0	1	0	0	0	0	1	1	0
2097	M2a	1	0	0	1	0		0	1	0	0	1	1	0	0	1	0	0	1	1	1	1	1	0	1	0	0	1	0	1	1	1
2098	M2a	1	0	0	1	0		0	1	0	0	1	1	0	0	1	0	0	1	1	1	1	1	0	1	0	0	1	0	1	1	0
2099	M2a	1	0	0	1	0		0	1	0	0	1	1	0	0	1	0	0	1	1	1	1	1	0	1	0	0	1	0	1	0	1
21	M1	1	1	0	0	0		0	0	0	0	1	1	1	1	1	0	0	0	0	1	1	1	1	0	0	0	1	0	1	1	0
210	M0	1	0	0	0	0		0	1	0	0	1	1	1	0	1	1	1	0	0	1	0	1	0	1	0	0	0	1	1	1	0
2100	M2a	1	0	0	1	0		0	1	0	0	1	1	0	0	1	0	0	1	1	1	1	1	0	1	0	0	1	0	1	0	0
2101	M2a	1	0	0	1	0		0	1	0	0	1	1	0	0	1	0	0	1	1	1	1	0	0	1	0	0	1	0	1	0	1
2102	M2a	1	0	0	1	0		0	1	0	0	1	1	0	0	1	0	0	1	1	1	1	0	0	1	0	0	1	0	1	0	0
2103	M2a	1	0	0	1	0		0	1	0	0	1	1	0	0	1	0	0	1	1	1	1	0	0	1	0	0	1	0	1	1	1
2104	M2a	1	0	0	1	0		0	1	0	0	1	1	0	0	1	0	0	1	1	1	1	0	0	1	0	0	1	0	1	1	0
2105	M2a	1	0	0	1	0		0	1	0	0	1	1	0	0	1	0	0	1	1	1	1	0	0	1	0	0	0	0	1	1	1
2106	M2a	1	0	0	1	0		0	1	0	0	1	1	0	0	1	0	0	1	1	1	1	0	0	1	0	0	0	0	1	1	0
2107	M2a	1	0	0	1	0		0	1	0	0	1	1	0	0	1	0	0	1	1	1	1	0	0	1	0	0	0	0	1	0	1
2108	M2a	1	0	0	1	0		0	1	0	0	1	1	0	0	1	0	0	1	1	1	1	0	0	1	0	0	0	0	1	0	0
2109	M2a	1	0	0	1	0		0	1	0	0	1	1	0	0	1	0	0	1	1	1	1	0	1	1	0	0	0	0	1	0	1
211	M0	1	0	0	0	0		0	1	0	0	1	1	1	0	1	1	1	0	0	1	0	1	1	1	0	0	1	1	1	1	0
2110	M2a	1	0	0	1	0		0	1	0	0	1	1	0	0	1	0	0	1	1	1	1	0	1	1	0	0	0	0	1	0	0
2111	M2a	1	0	0	1	0		0	1	0	0	1	1	0	0	1	0	0	1	1	1	1	0	1	1	0	0	0	0	1	1	1
2112	M2a	1	0	0	1	0		0	1	0	0	1	1	0	0	1	0	0	1	1	1	1	0	1	1	0	0	0	0	1	1	0
2113	M2a	1	0	0	1	0		0	1	0	0	1	1	0	0	1	0	0	1	1	1	1	0	1	1	0	0	1	0	1	1	1
2114	M2a	1	0	0	1	0		0	1	0	0	1	1	0	0	1	0	0	1	1	1	1	0	1	1	0	0	1	0	1	1	0
2115	M2a	1	0	0	1	0		0	1	0	0	1	1	0	0	1	0	0	1	1	1	1	0	1	1	0	0	1	0	1	0	1
2116	M2a	1	0	0	1	0		0	1	0	0	1	1	0	0	1	0	0	1	1	1	1	0	1	1	0	0	1	0	1	0	0
2117	M2a	1	0	0	1	0		0	0	0	0	1	1	0	0	1	0	0	1	1	1	1	0	1	0	0	0	1	0	1	0	1
2118	M2a	1	0	0	1	0		0	0	0	0	1	1	0	0	1	0	0	1	1	1	1	0	1	0	0	0	1	0	1	0	0
2119	M2a	1	0	0	1	0		0	0	0	0	1	1	0	0	1	0	0	1	1	1	1	0	1	0	0	0	1	0	1	1	1
212	M0	1	0	0	0	0		0	1	0	0	1	1	1	0	1	1	1	0	0	1	0	1	1	1	0	0	0	1	1	1	0
2120	M2a	1	0	0	1	0		0	0	0	0	1	1	0	0	1	0	0	1	1	1	1	0	1	0	0	0	1	0	1	1	0
2121	M2a	1	0	0	1	0		0	0	0	0	1	1	0	0	1	0	0	1	1	1	1	0	1	0	0	0	0	0	1	1	1
2122	M2a	1	0	0	1	0		0	0	0	0	1	1	0	0	1	0	0	1	1	1	1	0	1	0	0	0	0	0	1	1	0
2123	M2a	1	0	0	1	0		0	0	0	0	1	1	0	0	1	0	0	1	1	1	1	0	1	0	0	0	0	0	1	0	1
2124	M2a	1	0	0	1	0		0	0	0	0	1	1	0	0	1	0	0	1	1	1	1	0	1	0	0	0	0	0	1	0	0
2125	M2a	1	0	0	1	0		0	0	0	0	1	1	0	0	1	0	0	1	1	1	1	0	1	0	1	0	0	0	1	0	1
2126	M2a	1	0	0	1	0		0	0	0	0	1	1	0	0	1	0	0	1	1	1	1	0	1	0	1	0	0	0	1	0	0
2127	M2a	1	0	0	1	0		0	0	0	0	1	1	0	0	1	0	0	1	1	1	1	0	1	0	1	0	0	0	1	1	1
2128	M2a	1	0	0	1	0		0	0	0	0	1	1	0	0	1	0	0	1	1	1	1	0	1	0	1	0	0	0	1	1	0
2129	M2a	1	0	0	1	0		0	0	0	0	1	1	0	0	1	0	0	1	1	1	1	0	1	0	1	0	1	0	1	1	1
213	M0	1	0	0	0	0		0	1	0	0	1	1	1	0	1	0	0	0	0	1	1	1	1	1	0	0	0	0	1	1	0
2130	M2a	1	0	0	1	0		0	0	0	0	1	1	0	0	1	0	0	1	1	1	1	0	1	0	1	0	1	0	1	1	0
2131	M2a	1	0	0	1	0		0	0	0	0	1	1	0	0	1	0	0	1	1	1	1	0	1	0	1	0	1	0	1	0	1
2132	M2a	1	0	0	1	0		0	0	0	0	1	1	0	0	1	0	0	1	1	1	1	0	1	0	1	0	1	0	1	0	0
2133	M2a	1	0	0	1	0		0	0	0	0	1	1	0	0	1	0	0	1	1	1	1	0	0	0	1	0	1	0	1	0	1
2134	M2a	1	0	0	1	0		0	0	0	0	1	1	0	0	1	0	0	1	1	1	1	0	0	0	1	0	1	0	1	0	0
2135	M2a	1	0	0	1	0		0	0	0	0	1	1	0	0	1	0	0	1	1	1	1	0	0	0	1	0	1	0	1	1	1
2136	M2a	1	0	0	1	0		0	0	0	0	1	1	0	0	1	0	0	1	1	1	1	0	0	0	1	0	1	0	1	1	0
2137	M2a	1	0	0	1	0		0	0	0	0	1	1	0	0	1	0	0	1	1	1	1	0	0	0	1	0	0	0	1	1	1
2138	M2a	1	0	0	1	0		0	0	0	0	1	1	0	0	1	0	0	1	1	1	1	0	0	0	1	0	0	0	1	1	0
2139	M2a	1	0	0	1	0		0	0	0	0	1	1	0	0	1	0	0	1	1	1	1	0	0	0	1	0	0	0	1	0	1
214	M0	1	0	0	0	0		0	1	0	0	1	1	1	0	1	0	0	0	0	1	1	1	1	1	0	0	0	0	1	0	0
2140	M2a	1	0	0	1	0		0	0	0	0	1	1	0	0	1	0	0	1	1	1	1	0	0	0	1	0	0	0	1	0	0
2141	M2a	1	0	0	1	0		0	0	0	0	1	1	0	0	1	0	0	1	1	1	1	0	0	0	0	0	0	0	1	0	1
2142	M2a	1	0	0	1	0		0	0	0	0	1	1	0	0	1	0	0	1	1	1	1	0	0	0	0	0	0	0	1	0	0
2143	M2a	1	0	0	1	0		0	0	0	0	1	1	0	0	1	0	0	1	1	1	1	0	0	0	0	0	0	0	1	1	1
2144	M2a	1	0	0	1	0		0	0	0	0	1	1	0	0	1	0	0	1	1	1	1	0	0	0	0	0	0	0	1	1	0
2145	M2a	1	0	0	1	0		0	0	0	0	1	1	0	0	1	0	0	1	1	1	1	0	0	0	0	0	1	0	1	1	1
2146	M2a	1	0	0	1	0		0	0	0	0	1	1	0	0	1	0	0	1	1	1	1	0	0	0	0	0	1	0	1	1	0
2147	M2a	1	0	0	1	0		0	0	0	0	1	1	0	0	1	0	0	1	1	1	1	0	0	0	0	0	1	0	1	0	1
2148	M2a	1	0	0	1	0		0	0	0	0	1	1	0	0	1	0	0	1	1	1	1	0	0	0	0	0	1	0	1	0	0
2149	M2a	1	0	0	1	0		0	0	0	0	1	1	0	0	1	0	0	1	1	1	1	1	0	0	0	0	1	0	1	0	1
215	M0	1	0	0	0	0		0	1	0	0	1	1	1	0	1	0	0	0	0	1	1	1	1	1	0	0	1	0	1	1	0
2150	M2a	1	0	0	1	0		0	0	0	0	1	1	0	0	1	0	0	1	1	1	1	1	0	0	0	0	1	0	1	0	0
2151	M2a	1	0	0	1	0		0	0	0	0	1	1	0	0	1	0	0	1	1	1	1	1	0	0	0	0	1	0	1	1	1
2152	M2a	1	0	0	1	0		0	0	0	0	1	1	0	0	1	0	0	1	1	1	1	1	0	0	0	0	1	0	1	1	0
2153	M2a	1	0	0	1	0		0	0	0	0	1	1	0	0	1	0	0	1	1	1	1	1	0	0	0	0	0	0	1	1	1
2154	M2a	1	0	0	1	0		0	0	0	0	1	1	0	0	1	0	0	1	1	1	1	1	0	0	0	0	0	0	1	1	0
2155	M2a	1	0	0	1	0		0	0	0	0	1	1	0	0	1	0	0	1	1	1	1	1	0	0	0	0	0	0	1	0	1
2156	M2a	1	0	0	1	0		0	0	0	0	1	1	0	0	1	0	0	1	1	1	1	1	0	0	0	0	0	0	1	0	0
2157	M2a	1	0	0	1	0		0	0	0	0	1	1	0	0	1	0	0	1	1	1	1	1	0	0	1	0	0	0	1	0	1
2158	M2a	1	0	0	1	0		0	0	0	0	1	1	0	0	1	0	0	1	1	1	1	1	0	0	1	0	0	0	1	0	0
2159	M2a	1	0	0	1	0		0	0	0	0	1	1	0	0	1	0	0	1	1	1	1	1	0	0	1	0	0	0	1	1	1
216	M0	1	0	0	0	0		0	1	0	0	1	1	1	0	1	0	0	0	0	1	1	1	1	1	0	0	1	0	1	0	0
2160	M2a	1	0	0	1	0		0	0	0	0	1	1	0	0	1	0	0	1	1	1	1	1	0	0	1	0	0	0	1	1	0
2161	M2a	1	0	0	1	0		0	0	0	0	1	1	0	0	1	0	0	1	1	1	1	1	0	0	1	0	1	0	1	1	1
2162	M2a	1	0	0	1	0		0	0	0	0	1	1	0	0	1	0	0	1	1	1	1	1	0	0	1	0	1	0	1	1	0
2163	M2a	1	0	0	1	0		0	0	0	0	1	1	0	0	1	0	0	1	1	1	1	1	0	0	1	0	1	0	1	0	1
2164	M2a	1	0	0	1	0		0	0	0	0	1	1	0	0	1	0	0	1	1	1	1	1	0	0	1	0	1	0	1	0	0
2165	M2a	1	0	0	1	0		0	0	0	0	1	1	0	0	1	0	0	1	1	1	1	1	1	0	1	0	1	0	1	0	1
2166	M2a	1	0	0	1	0		0	0	0	0	1	1	0	0	1	0	0	1	1	1	1	1	1	0	1	0	1	0	1	0	0
2167	M2a	1	0	0	1	0		0	0	0	0	1	1	0	0	1	0	0	1	1	1	1	1	1	0	1	0	1	0	1	1	1
2168	M2a	1	0	0	1	0		0	0	0	0	1	1	0	0	1	0	0	1	1	1	1	1	1	0	1	0	1	0	1	1	0
2169	M2a	1	0	0	1	0		0	0	0	0	1	1	0	0	1	0	0	1	1	1	1	1	1	0	1	0	0	0	1	1	1
217	M0	1	0	0	0	0		0	1	0	0	1	1	1	0	1	0	0	0	0	1	1	1	0	1	0	0	1	0	1	1	0
2170	M2a	1	0	0	1	0		0	0	0	0	1	1	0	0	1	0	0	1	1	1	1	1	1	0	1	0	0	0	1	1	0
2171	M2a	1	0	0	1	0		0	0	0	0	1	1	0	0	1	0	0	1	1	1	1	1	1	0	1	0	0	0	1	0	1
2172	M2a	1	0	0	1	0		0	0	0	0	1	1	0	0	1	0	0	1	1	1	1	1	1	0	1	0	0	0	1	0	0
2173	M2a	1	0	0	1	0		0	0	0	0	1	1	0	0	1	0	0	1	1	1	1	1	1	0	0	0	0	0	1	0	1
2174	M2a	1	0	0	1	0		0	0	0	0	1	1	0	0	1	0	0	1	1	1	1	1	1	0	0	0	0	0	1	0	0
2175	M2a	1	0	0	1	0		0	0	0	0	1	1	0	0	1	0	0	1	1	1	1	1	1	0	0	0	0	0	1	1	1
2176	M2a	1	0	0	1	0		0	0	0	0	1	1	0	0	1	0	0	1	1	1	1	1	1	0	0	0	0	0	1	1	0
2177	M2a	1	0	0	1	0		0	0	0	0	1	1	0	0	1	0	0	1	1	1	1	1	1	0	0	0	1	0	1	1	1
2178	M2a	1	0	0	1	0		0	0	0	0	1	1	0	0	1	0	0	1	1	1	1	1	1	0	0	0	1	0	1	1	0
2179	M2a	1	0	0	1	0		0	0	0	0	1	1	0	0	1	0	0	1	1	1	1	1	1	0	0	0	1	0	1	0	1
218	M0	1	0	0	0	0		0	1	0	0	1	1	1	0	1	0	0	0	0	1	1	1	0	1	0	0	1	0	1	0	0
2180	M2a	1	0	0	1	0		0	0	0	0	1	1	0	0	1	0	0	1	1	1	1	1	1	0	0	0	1	0	1	0	0
2181	M2a	1	0	0	1	0		0	0	0	0	1	1	0	0	1	0	0	1	1	1	0	1	1	0	0	0	1	1	1	0	1
2182	M2a	1	0	0	1	0		0	0	0	0	1	1	0	0	1	0	0	1	1	1	0	1	1	0	0	0	1	1	1	0	0
2183	M2a	1	0	0	1	0		0	0	0	0	1	1	0	0	1	0	0	1	1	1	0	1	1	0	0	0	0	1	1	0	1
2184	M2a	1	0	0	1	0		0	0	0	0	1	1	0	0	1	0	0	1	1	1	0	1	1	0	0	0	0	1	1	0	0
2185	M2a	1	0	0	1	0		0	0	0	0	1	1	0	0	1	0	0	1	1	1	0	1	1	0	1	0	0	1	1	0	1
2186	M2a	1	0	0	1	0		0	0	0	0	1	1	0	0	1	0	0	1	1	1	0	1	1	0	1	0	0	1	1	0	0
2187	M2a	1	0	0	1	0		0	0	0	0	1	1	0	0	1	0	0	1	1	1	0	1	1	0	1	0	1	1	1	0	1
2188	M2a	1	0	0	1	0		0	0	0	0	1	1	0	0	1	0	0	1	1	1	0	1	1	0	1	0	1	1	1	0	0
2189	M2a	1	0	0	1	0		0	0	0	0	1	1	0	0	1	0	0	1	1	1	0	1	0	0	1	0	1	1	1	0	1
219	M0	1	0	0	0	0		0	1	0	0	1	1	1	0	1	0	0	0	0	1	1	1	0	1	0	0	0	0	1	1	0
2190	M2a	1	0	0	1	0		0	0	0	0	1	1	0	0	1	0	0	1	1	1	0	1	0	0	1	0	1	1	1	0	0
2191	M2a	1	0	0	1	0		0	0	0	0	1	1	0	0	1	0	0	1	1	1	0	1	0	0	1	0	0	1	1	0	1
2192	M2a	1	0	0	1	0		0	0	0	0	1	1	0	0	1	0	0	1	1	1	0	1	0	0	1	0	0	1	1	0	0
2193	M2a	1	0	0	1	0		0	0	0	0	1	1	0	0	1	0	0	1	1	1	0	1	0	0	0	0	0	1	1	0	1
2194	M2a	1	0	0	1	0		0	0	0	0	1	1	0	0	1	0	0	1	1	1	0	1	0	0	0	0	0	1	1	0	0
2195	M2a	1	0	0	1	0		0	0	0	0	1	1	0	0	1	0	0	1	1	1	0	1	0	0	0	0	1	1	1	0	1
2196	M2a	1	0	0	1	0		0	0	0	0	1	1	0	0	1	0	0	1	1	1	0	1	0	0	0	0	1	1	1	0	0
2197	M2a	1	0	0	1	0		0	0	0	0	1	1	0	0	1	0	0	1	1	1	0	0	0	0	0	0	1	1	1	0	1
2198	M2a	1	0	0	1	0		0	0	0	0	1	1	0	0	1	0	0	1	1	1	0	0	0	0	0	0	1	1	1	0	0
2199	M2a	1	0	0	1	0		0	0	0	0	1	1	0	0	1	0	0	1	1	1	0	0	0	0	0	0	0	1	1	0	1
22	M1	1	1	0	0	0		0	0	0	0	1	1	1	1	1	0	0	0	0	1	1	1	1	0	0	0	1	0	1	0	0
220	M0	1	0	0	0	0		0	1	0	0	1	1	1	0	1	0	0	0	0	1	1	1	0	1	0	0	0	0	1	0	0
2200	M2a	1	0	0	1	0		0	0	0	0	1	1	0	0	1	0	0	1	1	1	0	0	0	0	0	0	0	1	1	0	0
2201	M2a	1	0	0	1	0		0	0	0	0	1	1	0	0	1	0	0	1	1	1	0	0	0	0	1	0	0	1	1	0	1
2202	M2a	1	0	0	1	0		0	0	0	0	1	1	0	0	1	0	0	1	1	1	0	0	0	0	1	0	0	1	1	0	0
2203	M2a	1	0	0	1	0		0	0	0	0	1	1	0	0	1	0	0	1	1	1	0	0	0	0	1	0	1	1	1	0	1
2204	M2a	1	0	0	1	0		0	0	0	0	1	1	0	0	1	0	0	1	1	1	0	0	0	0	1	0	1	1	1	0	0
2205	M2a	1	0	0	1	0		0	0	0	0	1	1	0	0	1	0	0	1	1	1	0	0	1	0	1	0	1	1	1	0	1
2206	M2a	1	0	0	1	0		0	0	0	0	1	1	0	0	1	0	0	1	1	1	0	0	1	0	1	0	1	1	1	0	0
2207	M2a	1	0	0	1	0		0	0	0	0	1	1	0	0	1	0	0	1	1	1	0	0	1	0	1	0	0	1	1	0	1
2208	M2a	1	0	0	1	0		0	0	0	0	1	1	0	0	1	0	0	1	1	1	0	0	1	0	1	0	0	1	1	0	0
2209	M2a	1	0	0	1	0		0	0	0	0	1	1	0	0	1	0	0	1	1	1	0	0	1	0	0	0	0	1	1	0	1
221	M0	1	0	0	0	0		0	1	0	1	1	1	1	0	1	0	0	0	0	1	1	1	0	1	0	1	0	0	1	1	0
2210	M2a	1	0	0	1	0		0	0	0	0	1	1	0	0	1	0	0	1	1	1	0	0	1	0	0	0	0	1	1	0	0
2211	M2a	1	0	0	1	0		0	0	0	0	1	1	0	0	1	0	0	1	1	1	0	0	1	0	0	0	1	1	1	0	1
2212	M2a	1	0	0	1	0		0	0	0	0	1	1	0	0	1	0	0	1	1	1	0	0	1	0	0	0	1	1	1	0	0
2213	M2c	1	0	0	1	0		0	0	0	0	0	0	0	0	0	0	0	1	1	0	0	0	1	0	0	0	1	1	0	0	1
2214	M2c	1	0	0	1	0		0	0	0	0	0	0	0	0	0	0	0	1	1	0	0	0	1	0	0	0	1	1	0	0	0
2215	M2c	1	0	0	1	0		0	0	0	0	0	0	0	0	0	0	0	1	1	0	0	0	1	0	0	0	0	1	0	0	1
2216	M2c	1	0	0	1	0		0	0	0	0	0	0	0	0	0	0	0	1	1	0	0	0	1	0	0	0	0	1	0	0	0
2217	M2c	1	0	0	1	0		0	0	0	0	0	0	0	0	0	0	0	1	1	0	0	0	1	0	1	0	0	1	0	0	1
2218	M2c	1	0	0	1	0		0	0	0	0	0	0	0	0	0	0	0	1	1	0	0	0	1	0	1	0	0	1	0	0	0
2219	M2c	1	0	0	1	0		0	0	0	0	0	0	0	0	0	0	0	1	1	0	0	0	1	0	1	0	1	1	0	0	1
222	M0	1	0	0	0	0		0	1	0	1	1	1	1	0	1	0	0	0	0	1	1	1	0	1	0	1	0	0	1	0	0
2220	M2c	1	0	0	1	0		0	0	0	0	0	0	0	0	0	0	0	1	1	0	0	0	1	0	1	0	1	1	0	0	0
2221	M2c	1	0	0	1	0		0	0	0	0	0	0	0	0	0	0	0	1	1	0	0	0	0	0	1	0	1	1	0	0	1
2222	M2c	1	0	0	1	0		0	0	0	0	0	0	0	0	0	0	0	1	1	0	0	0	0	0	1	0	1	1	0	0	0
2223	M2c	1	0	0	1	0		0	0	0	0	0	0	0	0	0	0	0	1	1	0	0	0	0	0	1	0	0	1	0	0	1
2224	M2c	1	0	0	1	0		0	0	0	0	0	0	0	0	0	0	0	1	1	0	0	0	0	0	1	0	0	1	0	0	0
2225	M2c	1	0	0	1	0		0	0	0	0	0	0	0	0	0	0	0	1	1	0	0	0	0	0	0	0	0	1	0	0	1
2226	M2c	1	0	0	1	0		0	0	0	0	0	0	0	0	0	0	0	1	1	0	0	0	0	0	0	0	0	1	0	0	0
2227	M2c	1	0	0	1	0		0	0	0	0	0	0	0	0	0	0	0	1	1	0	0	0	0	0	0	0	1	1	0	0	1
2228	M2c	1	0	0	1	0		0	0	0	0	0	0	0	0	0	0	0	1	1	0	0	0	0	0	0	0	1	1	0	0	0
2229	M2c	1	0	0	1	0		0	0	0	0	0	0	0	0	0	0	0	1	1	0	1	0	0	0	0	0	1	0	0	0	1
223	M0	1	0	0	0	0		0	1	0	1	1	1	1	0	1	0	0	0	0	1	1	1	0	1	0	1	1	0	1	1	0
2230	M2c	1	0	0	1	0		0	0	0	0	0	0	0	0	0	0	0	1	1	0	1	0	0	0	0	0	1	0	0	0	0
2231	M2c	1	0	0	1	0		0	0	0	0	0	0	0	0	0	0	0	1	1	0	1	0	0	0	0	0	1	0	0	1	1
2232	M2c	1	0	0	1	0		0	0	0	0	0	0	0	0	0	0	0	1	1	0	1	0	0	0	0	0	1	0	0	1	0
2233	M2c	1	0	0	1	0		0	0	0	0	0	0	0	0	0	0	0	1	1	0	1	0	0	0	0	0	0	0	0	1	1
2234	M2c	1	0	0	1	0		0	0	0	0	0	0	0	0	0	0	0	1	1	0	1	0	0	0	0	0	0	0	0	1	0
2235	M2c	1	0	0	1	0		0	0	0	0	0	0	0	0	0	0	0	1	1	0	1	0	0	0	0	0	0	0	0	0	1
2236	M2c	1	0	0	1	0		0	0	0	0	0	0	0	0	0	0	0	1	1	0	1	0	0	0	0	0	0	0	0	0	0
2237	M2c	1	0	0	1	0		0	0	0	0	0	0	0	0	0	0	0	1	1	0	1	0	0	0	1	0	0	0	0	0	1
2238	M2c	1	0	0	1	0		0	0	0	0	0	0	0	0	0	0	0	1	1	0	1	0	0	0	1	0	0	0	0	0	0
2239	M2c	1	0	0	1	0		0	0	0	0	0	0	0	0	0	0	0	1	1	0	1	0	0	0	1	0	0	0	0	1	1
224	M0	1	0	0	0	0		0	1	0	1	1	1	1	0	1	0	0	0	0	1	1	1	0	1	0	1	1	0	1	0	0
2240	M2c	1	0	0	1	0		0	0	0	0	0	0	0	0	0	0	0	1	1	0	1	0	0	0	1	0	0	0	0	1	0
2241	M2c	1	0	0	1	0		0	0	0	0	0	0	0	0	0	0	0	1	1	0	1	0	0	0	1	0	1	0	0	1	1
2242	M2c	1	0	0	1	0		0	0	0	0	0	0	0	0	0	0	0	1	1	0	1	0	0	0	1	0	1	0	0	1	0
2243	M2c	1	0	0	1	0		0	0	0	0	0	0	0	0	0	0	0	1	1	0	1	0	0	0	1	0	1	0	0	0	1
2244	M2c	1	0	0	1	0		0	0	0	0	0	0	0	0	0	0	0	1	1	0	1	0	0	0	1	0	1	0	0	0	0
2245	M2c	1	0	0	1	0		0	0	0	0	0	0	0	0	0	0	0	1	1	0	1	0	1	0	1	0	1	0	0	0	1
2246	M2c	1	0	0	1	0		0	0	0	0	0	0	0	0	0	0	0	1	1	0	1	0	1	0	1	0	1	0	0	0	0
2247	M2c	1	0	0	1	0		0	0	0	0	0	0	0	0	0	0	0	1	1	0	1	0	1	0	1	0	1	0	0	1	1
2248	M2c	1	0	0	1	0		0	0	0	0	0	0	0	0	0	0	0	1	1	0	1	0	1	0	1	0	1	0	0	1	0
2249	M2c	1	0	0	1	0		0	0	0	0	0	0	0	0	0	0	0	1	1	0	1	0	1	0	1	0	0	0	0	1	1
225	M0	1	0	0	0	0		0	1	0	1	1	1	1	0	1	0	0	0	0	1	1	1	1	1	0	1	1	0	1	1	0
2250	M2c	1	0	0	1	0		0	0	0	0	0	0	0	0	0	0	0	1	1	0	1	0	1	0	1	0	0	0	0	1	0
2251	M2c	1	0	0	1	0		0	0	0	0	0	0	0	0	0	0	0	1	1	0	1	0	1	0	1	0	0	0	0	0	1
2252	M2c	1	0	0	1	0		0	0	0	0	0	0	0	0	0	0	0	1	1	0	1	0	1	0	1	0	0	0	0	0	0
2253	M2c	1	0	0	1	0		0	0	0	0	0	0	0	0	0	0	0	1	1	0	1	0	1	0	0	0	0	0	0	0	1
2254	M2c	1	0	0	1	0		0	0	0	0	0	0	0	0	0	0	0	1	1	0	1	0	1	0	0	0	0	0	0	0	0
2255	M2c	1	0	0	1	0		0	0	0	0	0	0	0	0	0	0	0	1	1	0	1	0	1	0	0	0	0	0	0	1	1
2256	M2c	1	0	0	1	0		0	0	0	0	0	0	0	0	0	0	0	1	1	0	1	0	1	0	0	0	0	0	0	1	0
2257	M2c	1	0	0	1	0		0	0	0	0	0	0	0	0	0	0	0	1	1	0	1	0	1	0	0	0	1	0	0	1	1
2258	M2c	1	0	0	1	0		0	0	0	0	0	0	0	0	0	0	0	1	1	0	1	0	1	0	0	0	1	0	0	1	0
2259	M2c	1	0	0	1	0		0	0	0	0	0	0	0	0	0	0	0	1	1	0	1	0	1	0	0	0	1	0	0	0	1
226	M0	1	0	0	0	0		0	1	0	1	1	1	1	0	1	0	0	0	0	1	1	1	1	1	0	1	1	0	1	0	0
2260	M2c	1	0	0	1	0		0	0	0	0	0	0	0	0	0	0	0	1	1	0	1	0	1	0	0	0	1	0	0	0	0
2261	M2c	1	0	0	1	0		0	0	0	0	0	0	0	0	0	0	0	1	1	0	1	1	1	0	0	0	1	0	0	0	1
2262	M2c	1	0	0	1	0		0	0	0	0	0	0	0	0	0	0	0	1	1	0	1	1	1	0	0	0	1	0	0	0	0
2263	M2c	1	0	0	1	0		0	0	0	0	0	0	0	0	0	0	0	1	1	0	1	1	1	0	0	0	1	0	0	1	1
2264	M2c	1	0	0	1	0		0	0	0	0	0	0	0	0	0	0	0	1	1	0	1	1	1	0	0	0	1	0	0	1	0
2265	M2c	1	0	0	1	0		0	0	0	0	0	0	0	0	0	0	0	1	1	0	1	1	1	0	0	0	0	0	0	1	1
2266	M2c	1	0	0	1	0		0	0	0	0	0	0	0	0	0	0	0	1	1	0	1	1	1	0	0	0	0	0	0	1	0
2267	M2c	1	0	0	1	0		0	0	0	0	0	0	0	0	0	0	0	1	1	0	1	1	1	0	0	0	0	0	0	0	1
2268	M2c	1	0	0	1	0		0	0	0	0	0	0	0	0	0	0	0	1	1	0	1	1	1	0	0	0	0	0	0	0	0
2269	M2c	1	0	0	1	0		0	0	0	0	0	0	0	0	0	0	0	1	1	0	1	1	1	0	1	0	0	0	0	0	1
227	M0	1	0	0	0	0		0	1	0	1	1	1	1	0	1	0	0	0	0	1	1	1	1	1	0	1	0	0	1	1	0
2270	M2c	1	0	0	1	0		0	0	0	0	0	0	0	0	0	0	0	1	1	0	1	1	1	0	1	0	0	0	0	0	0
2271	M2c	1	0	0	1	0		0	0	0	0	0	0	0	0	0	0	0	1	1	0	1	1	1	0	1	0	0	0	0	1	1
2272	M2c	1	0	0	1	0		0	0	0	0	0	0	0	0	0	0	0	1	1	0	1	1	1	0	1	0	0	0	0	1	0
2273	M2c	1	0	0	1	0		0	0	0	0	0	0	0	0	0	0	0	1	1	0	1	1	1	0	1	0	1	0	0	1	1
2274	M2c	1	0	0	1	0		0	0	0	0	0	0	0	0	0	0	0	1	1	0	1	1	1	0	1	0	1	0	0	1	0
2275	M2c	1	0	0	1	0		0	0	0	0	0	0	0	0	0	0	0	1	1	0	1	1	1	0	1	0	1	0	0	0	1
2276	M2c	1	0	0	1	0		0	0	0	0	0	0	0	0	0	0	0	1	1	0	1	1	1	0	1	0	1	0	0	0	0
2277	M2c	1	0	0	1	0		0	0	0	0	0	0	0	0	0	0	0	1	1	0	1	1	0	0	1	0	1	0	0	0	1
2278	M2c	1	0	0	1	0		0	0	0	0	0	0	0	0	0	0	0	1	1	0	1	1	0	0	1	0	1	0	0	0	0
2279	M2c	1	0	0	1	0		0	0	0	0	0	0	0	0	0	0	0	1	1	0	1	1	0	0	1	0	1	0	0	1	1
228	M0	1	0	0	0	0		0	1	0	1	1	1	1	0	1	0	0	0	0	1	1	1	1	1	0	1	0	0	1	0	0
2280	M2c	1	0	0	1	0		0	0	0	0	0	0	0	0	0	0	0	1	1	0	1	1	0	0	1	0	1	0	0	1	0
2281	M2c	1	0	0	1	0		0	0	0	0	0	0	0	0	0	0	0	1	1	0	1	1	0	0	1	0	0	0	0	1	1
2282	M2c	1	0	0	1	0		0	0	0	0	0	0	0	0	0	0	0	1	1	0	1	1	0	0	1	0	0	0	0	1	0
2283	M2c	1	0	0	1	0		0	0	0	0	0	0	0	0	0	0	0	1	1	0	1	1	0	0	1	0	0	0	0	0	1
2284	M2c	1	0	0	1	0		0	0	0	0	0	0	0	0	0	0	0	1	1	0	1	1	0	0	1	0	0	0	0	0	0
2285	M2c	1	0	0	1	0		0	0	0	0	0	0	0	0	0	0	0	1	1	0	1	1	0	0	0	0	0	0	0	0	1
2286	M2c	1	0	0	1	0		0	0	0	0	0	0	0	0	0	0	0	1	1	0	1	1	0	0	0	0	0	0	0	0	0
2287	M2c	1	0	0	1	0		0	0	0	0	0	0	0	0	0	0	0	1	1	0	1	1	0	0	0	0	0	0	0	1	1
2288	M2c	1	0	0	1	0		0	0	0	0	0	0	0	0	0	0	0	1	1	0	1	1	0	0	0	0	0	0	0	1	0
2289	M2c	1	0	0	1	0		0	0	0	0	0	0	0	0	0	0	0	1	1	0	1	1	0	0	0	0	1	0	0	1	1
229	M0	1	0	0	0	0		0	1	0	1	1	1	1	0	1	0	0	0	0	1	0	1	1	1	0	1	1	1	1	0	0
2290	M2c	1	0	0	1	0		0	0	0	0	0	0	0	0	0	0	0	1	1	0	1	1	0	0	0	0	1	0	0	1	0
2291	M2c	1	0	0	1	0		0	0	0	0	0	0	0	0	0	0	0	1	1	0	1	1	0	0	0	0	1	0	0	0	1
2292	M2c	1	0	0	1	0		0	0	0	0	0	0	0	0	0	0	0	1	1	0	1	1	0	0	0	0	1	0	0	0	0
2293	M2c	1	0	0	1	0		0	1	0	0	0	0	0	0	0	0	0	1	1	0	1	1	0	1	0	0	1	0	0	0	1
2294	M2c	1	0	0	1	0		0	1	0	0	0	0	0	0	0	0	0	1	1	0	1	1	0	1	0	0	1	0	0	0	0
2295	M2c	1	0	0	1	0		0	1	0	0	0	0	0	0	0	0	0	1	1	0	1	1	0	1	0	0	1	0	0	1	1
2296	M2c	1	0	0	1	0		0	1	0	0	0	0	0	0	0	0	0	1	1	0	1	1	0	1	0	0	1	0	0	1	0
2297	M2c	1	0	0	1	0		0	1	0	0	0	0	0	0	0	0	0	1	1	0	1	1	0	1	0	0	0	0	0	1	1
2298	M2c	1	0	0	1	0		0	1	0	0	0	0	0	0	0	0	0	1	1	0	1	1	0	1	0	0	0	0	0	1	0
2299	M2c	1	0	0	1	0		0	1	0	0	0	0	0	0	0	0	0	1	1	0	1	1	0	1	0	0	0	0	0	0	1
23	M1	1	1	0	0	0		0	0	0	0	1	1	1	1	1	0	0	0	0	1	1	1	1	0	0	0	0	0	1	1	0
230	M0	1	0	0	0	0		0	1	0	1	1	1	1	0	1	0	0	0	0	1	0	1	1	1	0	1	0	1	1	0	0
2300	M2c	1	0	0	1	0		0	1	0	0	0	0	0	0	0	0	0	1	1	0	1	1	0	1	0	0	0	0	0	0	0
2301	M2c	1	0	0	1	0		0	1	0	0	0	0	0	0	0	0	0	1	1	0	1	1	1	1	0	0	0	0	0	0	1
2302	M2c	1	0	0	1	0		0	1	0	0	0	0	0	0	0	0	0	1	1	0	1	1	1	1	0	0	0	0	0	0	0
2303	M2c	1	0	0	1	0		0	1	0	0	0	0	0	0	0	0	0	1	1	0	1	1	1	1	0	0	0	0	0	1	1
2304	M2c	1	0	0	1	0		0	1	0	0	0	0	0	0	0	0	0	1	1	0	1	1	1	1	0	0	0	0	0	1	0
2305	M2c	1	0	0	1	0		0	1	0	0	0	0	0	0	0	0	0	1	1	0	1	1	1	1	0	0	1	0	0	1	1
2306	M2c	1	0	0	1	0		0	1	0	0	0	0	0	0	0	0	0	1	1	0	1	1	1	1	0	0	1	0	0	1	0
2307	M2c	1	0	0	1	0		0	1	0	0	0	0	0	0	0	0	0	1	1	0	1	1	1	1	0	0	1	0	0	0	1
2308	M2c	1	0	0	1	0		0	1	0	0	0	0	0	0	0	0	0	1	1	0	1	1	1	1	0	0	1	0	0	0	0
2309	M2c	1	0	0	1	0		0	1	0	0	0	0	0	0	0	0	0	1	1	0	1	0	1	1	0	0	1	0	0	0	1
231	M0	1	0	0	0	0		0	1	0	1	1	1	1	0	1	0	0	0	0	1	0	1	0	1	0	1	1	1	1	0	0
2310	M2c	1	0	0	1	0		0	1	0	0	0	0	0	0	0	0	0	1	1	0	1	0	1	1	0	0	1	0	0	0	0
2311	M2c	1	0	0	1	0		0	1	0	0	0	0	0	0	0	0	0	1	1	0	1	0	1	1	0	0	1	0	0	1	1
2312	M2c	1	0	0	1	0		0	1	0	0	0	0	0	0	0	0	0	1	1	0	1	0	1	1	0	0	1	0	0	1	0
2313	M2c	1	0	0	1	0		0	1	0	0	0	0	0	0	0	0	0	1	1	0	1	0	1	1	0	0	0	0	0	1	1
2314	M2c	1	0	0	1	0		0	1	0	0	0	0	0	0	0	0	0	1	1	0	1	0	1	1	0	0	0	0	0	1	0
2315	M2c	1	0	0	1	0		0	1	0	0	0	0	0	0	0	0	0	1	1	0	1	0	1	1	0	0	0	0	0	0	1
2316	M2c	1	0	0	1	0		0	1	0	0	0	0	0	0	0	0	0	1	1	0	1	0	1	1	0	0	0	0	0	0	0
2317	M2c	1	0	0	1	0		0	1	0	0	0	0	0	0	0	0	0	1	1	0	1	0	0	1	0	0	0	0	0	0	1
2318	M2c	1	0	0	1	0		0	1	0	0	0	0	0	0	0	0	0	1	1	0	1	0	0	1	0	0	0	0	0	0	0
2319	M2c	1	0	0	1	0		0	1	0	0	0	0	0	0	0	0	0	1	1	0	1	0	0	1	0	0	0	0	0	1	1
232	M0	1	0	0	0	0		0	1	0	1	1	1	1	0	1	0	0	0	0	1	0	1	0	1	0	1	0	1	1	0	0
2320	M2c	1	0	0	1	0		0	1	0	0	0	0	0	0	0	0	0	1	1	0	1	0	0	1	0	0	0	0	0	1	0
2321	M2c	1	0	0	1	0		0	1	0	0	0	0	0	0	0	0	0	1	1	0	1	0	0	1	0	0	1	0	0	1	1
2322	M2c	1	0	0	1	0		0	1	0	0	0	0	0	0	0	0	0	1	1	0	1	0	0	1	0	0	1	0	0	1	0
2323	M2c	1	0	0	1	0		0	1	0	0	0	0	0	0	0	0	0	1	1	0	1	0	0	1	0	0	1	0	0	0	1
2324	M2c	1	0	0	1	0		0	1	0	0	0	0	0	0	0	0	0	1	1	0	1	0	0	1	0	0	1	0	0	0	0
2325	M2c	1	0	0	1	0		0	1	0	0	0	0	0	0	0	0	0	1	1	0	0	0	0	1	0	0	1	1	0	0	1
2326	M2c	1	0	0	1	0		0	1	0	0	0	0	0	0	0	0	0	1	1	0	0	0	0	1	0	0	1	1	0	0	0
2327	M2c	1	0	0	1	0		0	1	0	0	0	0	0	0	0	0	0	1	1	0	0	0	0	1	0	0	0	1	0	0	1
2328	M2c	1	0	0	1	0		0	1	0	0	0	0	0	0	0	0	0	1	1	0	0	0	0	1	0	0	0	1	0	0	0
2329	M2c	1	0	0	1	0		0	1	0	0	0	0	0	0	0	0	0	1	1	0	0	0	1	1	0	0	0	1	0	0	1
233	M0	1	0	0	0	0		0	1	0	1	1	1	1	0	1	1	1	0	0	1	0	1	0	1	0	1	1	1	1	1	0
2330	M2c	1	0	0	1	0		0	1	0	0	0	0	0	0	0	0	0	1	1	0	0	0	1	1	0	0	0	1	0	0	0
2331	M2c	1	0	0	1	0		0	1	0	0	0	0	0	0	0	0	0	1	1	0	0	0	1	1	0	0	1	1	0	0	1
2332	M2c	1	0	0	1	0		0	1	0	0	0	0	0	0	0	0	0	1	1	0	0	0	1	1	0	0	1	1	0	0	0
2333	M2c	1	0	0	1	0		0	1	0	0	0	0	0	0	0	1	1	1	1	0	0	0	0	1	0	0	1	1	0	1	1
2334	M2c	1	0	0	1	0		0	1	0	0	0	0	0	0	0	1	1	1	1	0	0	0	0	1	0	0	1	1	0	1	0
2335	M2c	1	0	0	1	0		0	1	0	0	0	0	0	0	0	1	1	1	1	0	0	0	0	1	0	0	0	1	0	1	1
2336	M2c	1	0	0	1	0		0	1	0	0	0	0	0	0	0	1	1	1	1	0	0	0	0	1	0	0	0	1	0	1	0
2337	M2c	1	0	0	1	0		0	1	0	0	0	0	0	0	0	1	1	1	1	0	0	0	1	1	0	0	0	1	0	1	1
2338	M2c	1	0	0	1	0		0	1	0	0	0	0	0	0	0	1	1	1	1	0	0	0	1	1	0	0	0	1	0	1	0
2339	M2c	1	0	0	1	0		0	1	0	0	0	0	0	0	0	1	1	1	1	0	0	0	1	1	0	0	1	1	0	1	1
234	M0	1	0	0	0	0		0	1	0	1	1	1	1	0	1	1	1	0	0	1	0	1	0	1	0	1	0	1	1	1	0
2340	M2c	1	0	0	1	0		0	1	0	0	0	0	0	0	0	1	1	1	1	0	0	0	1	1	0	0	1	1	0	1	0
2341	M2d	1	0	0	1	1		0	0	0	1	0	0	0	0	0	1	1	1	1	0	0	0	1	0	0	1	1	1	0	1	1
2342	M2d	1	0	0	1	1		0	0	0	1	0	0	0	0	0	1	1	1	1	0	0	0	1	0	0	1	1	1	0	1	0
2343	M2d	1	0	0	1	1		0	0	0	1	0	0	0	0	0	1	1	1	1	0	0	0	0	0	0	1	1	1	0	1	1
2344	M2d	1	0	0	1	1		0	0	0	1	0	0	0	0	0	1	1	1	1	0	0	0	0	0	0	1	1	1	0	1	0
2345	M2c	1	0	0	1	0		0	0	0	1	0	0	0	0	0	1	1	1	1	0	0	0	0	0	0	1	0	1	0	1	1
2346	M2c	1	0	0	1	0		0	0	0	1	0	0	0	0	0	1	1	1	1	0	0	0	0	0	0	1	0	1	0	1	0
2347	M2c	1	0	0	1	0		0	0	0	1	0	0	0	0	0	1	1	1	1	0	0	0	1	0	0	1	0	1	0	1	1
2348	M2c	1	0	0	1	0		0	0	0	1	0	0	0	0	0	1	1	1	1	0	0	0	1	0	0	1	0	1	0	1	0
2349	M2a	1	0	0	1	0		0	0	0	0	1	1	0	0	1	1	1	1	1	1	0	1	1	0	0	0	0	1	1	1	1
235	M0	1	0	0	0	0		0	1	0	1	1	1	1	0	1	1	1	0	0	1	0	1	1	1	0	1	1	1	1	1	0
2350	M2a	1	0	0	1	0		0	0	0	0	1	1	0	0	1	1	1	1	1	1	0	1	1	0	0	0	0	1	1	1	0
2351	M2a	1	0	0	1	0		0	0	0	0	1	1	0	0	1	1	1	1	1	1	0	1	1	0	0	0	1	1	1	1	1
2352	M2a	1	0	0	1	0		0	0	0	0	1	1	0	0	1	1	1	1	1	1	0	1	1	0	0	0	1	1	1	1	0
2353	M2a	1	0	0	1	0		0	0	0	0	1	1	0	0	1	1	1	1	1	1	0	1	1	0	1	0	1	1	1	1	1
2354	M2a	1	0	0	1	0		0	0	0	0	1	1	0	0	1	1	1	1	1	1	0	1	1	0	1	0	1	1	1	1	0
2355	M2a	1	0	0	1	0		0	0	0	0	1	1	0	0	1	1	1	1	1	1	0	1	1	0	1	0	0	1	1	1	1
2356	M2a	1	0	0	1	0		0	0	0	0	1	1	0	0	1	1	1	1	1	1	0	1	1	0	1	0	0	1	1	1	0
2357	M2a	1	0	0	1	0		0	0	0	0	1	1	0	0	1	1	1	1	1	1	0	1	0	0	1	0	0	1	1	1	1
2358	M2a	1	0	0	1	0		0	0	0	0	1	1	0	0	1	1	1	1	1	1	0	1	0	0	1	0	0	1	1	1	0
2359	M2a	1	0	0	1	0		0	0	0	0	1	1	0	0	1	1	1	1	1	1	0	1	0	0	1	0	1	1	1	1	1
236	M0	1	0	0	0	0		0	1	0	1	1	1	1	0	1	1	1	0	0	1	0	1	1	1	0	1	0	1	1	1	0
2360	M2a	1	0	0	1	0		0	0	0	0	1	1	0	0	1	1	1	1	1	1	0	1	0	0	1	0	1	1	1	1	0
2361	M2a	1	0	0	1	0		0	0	0	0	1	1	0	0	1	1	1	1	1	1	0	1	0	0	0	0	1	1	1	1	1
2362	M2a	1	0	0	1	0		0	0	0	0	1	1	0	0	1	1	1	1	1	1	0	1	0	0	0	0	1	1	1	1	0
2363	M2a	1	0	0	1	0		0	0	0	0	1	1	0	0	1	1	1	1	1	1	0	1	0	0	0	0	0	1	1	1	1
2364	M2a	1	0	0	1	0		0	0	0	0	1	1	0	0	1	1	1	1	1	1	0	1	0	0	0	0	0	1	1	1	0
2365	M2a	1	0	0	1	0		0	0	0	0	1	1	0	0	1	1	1	1	1	1	0	0	0	0	0	0	0	1	1	1	1
2366	M2a	1	0	0	1	0		0	0	0	0	1	1	0	0	1	1	1	1	1	1	0	0	0	0	0	0	0	1	1	1	0
2367	M2a	1	0	0	1	0		0	0	0	0	1	1	0	0	1	1	1	1	1	1	0	0	0	0	0	0	1	1	1	1	1
2368	M2a	1	0	0	1	0		0	0	0	0	1	1	0	0	1	1	1	1	1	1	0	0	0	0	0	0	1	1	1	1	0
2369	M2a	1	0	0	1	0		0	0	0	0	1	1	0	0	1	1	1	1	1	1	0	0	0	0	1	0	1	1	1	1	1
237	M0	1	0	0	0	0		0	1	0	1	1	1	1	0	1	1	1	1	1	1	0	1	1	1	0	1	1	1	1	1	1
2370	M2a	1	0	0	1	0		0	0	0	0	1	1	0	0	1	1	1	1	1	1	0	0	0	0	1	0	1	1	1	1	0
2371	M2a	1	0	0	1	0		0	0	0	0	1	1	0	0	1	1	1	1	1	1	0	0	0	0	1	0	0	1	1	1	1
2372	M2a	1	0	0	1	0		0	0	0	0	1	1	0	0	1	1	1	1	1	1	0	0	0	0	1	0	0	1	1	1	0
2373	M2a	1	0	0	1	0		0	0	0	0	1	1	0	0	1	1	1	1	1	1	0	0	1	0	1	0	0	1	1	1	1
2374	M2a	1	0	0	1	0		0	0	0	0	1	1	0	0	1	1	1	1	1	1	0	0	1	0	1	0	0	1	1	1	0
2375	M2a	1	0	0	1	0		0	0	0	0	1	1	0	0	1	1	1	1	1	1	0	0	1	0	1	0	1	1	1	1	1
2376	M2a	1	0	0	1	0		0	0	0	0	1	1	0	0	1	1	1	1	1	1	0	0	1	0	1	0	1	1	1	1	0
2377	M2a	1	0	0	1	0		0	0	0	0	1	1	0	0	1	1	1	1	1	1	0	0	1	0	0	0	1	1	1	1	1
2378	M2a	1	0	0	1	0		0	0	0	0	1	1	0	0	1	1	1	1	1	1	0	0	1	0	0	0	1	1	1	1	0
2379	M2a	1	0	0	1	0		0	0	0	0	1	1	0	0	1	1	1	1	1	1	0	0	1	0	0	0	0	1	1	1	1
238	M0	1	0	0	0	0		0	1	0	1	1	1	1	0	1	1	1	1	1	1	0	1	1	1	0	1	0	1	1	1	1
2380	M2a	1	0	0	1	0		0	0	0	0	1	1	0	0	1	1	1	1	1	1	0	0	1	0	0	0	0	1	1	1	0
2381	M2c	1	0	0	1	0		0	0	0	0	0	0	0	0	0	1	1	1	1	0	0	0	1	0	0	0	0	1	0	1	1
2382	M2c	1	0	0	1	0		0	0	0	0	0	0	0	0	0	1	1	1	1	0	0	0	1	0	0	0	0	1	0	1	0
2383	M2c	1	0	0	1	0		0	0	0	0	0	0	0	0	0	1	1	1	1	0	0	0	1	0	0	0	1	1	0	1	1
2384	M2c	1	0	0	1	0		0	0	0	0	0	0	0	0	0	1	1	1	1	0	0	0	1	0	0	0	1	1	0	1	0
2385	M2c	1	0	0	1	0		0	0	0	0	0	0	0	0	0	1	1	1	1	0	0	0	1	0	1	0	1	1	0	1	1
2386	M2c	1	0	0	1	0		0	0	0	0	0	0	0	0	0	1	1	1	1	0	0	0	1	0	1	0	1	1	0	1	0
2387	M2c	1	0	0	1	0		0	0	0	0	0	0	0	0	0	1	1	1	1	0	0	0	1	0	1	0	0	1	0	1	1
2388	M2c	1	0	0	1	0		0	0	0	0	0	0	0	0	0	1	1	1	1	0	0	0	1	0	1	0	0	1	0	1	0
2389	M2c	1	0	0	1	0		0	0	0	0	0	0	0	0	0	1	1	1	1	0	0	0	0	0	1	0	0	1	0	1	1
239	M0	1	0	0	0	0		0	1	0	1	1	1	1	0	1	1	1	1	1	1	0	1	0	1	0	1	1	1	1	1	1
2390	M2c	1	0	0	1	0		0	0	0	0	0	0	0	0	0	1	1	1	1	0	0	0	0	0	1	0	0	1	0	1	0
2391	M2c	1	0	0	1	0		0	0	0	0	0	0	0	0	0	1	1	1	1	0	0	0	0	0	1	0	1	1	0	1	1
2392	M2c	1	0	0	1	0		0	0	0	0	0	0	0	0	0	1	1	1	1	0	0	0	0	0	1	0	1	1	0	1	0
2393	M2c	1	0	0	1	0		0	0	0	0	0	0	0	0	0	1	1	1	1	0	0	0	0	0	0	0	1	1	0	1	1
2394	M2c	1	0	0	1	0		0	0	0	0	0	0	0	0	0	1	1	1	1	0	0	0	0	0	0	0	1	1	0	1	0
2395	M2c	1	0	0	1	0		0	0	0	0	0	0	0	0	0	1	1	1	1	0	0	0	0	0	0	0	0	1	0	1	1
2396	M2c	1	0	0	1	0		0	0	0	0	0	0	0	0	0	1	1	1	1	0	0	0	0	0	0	0	0	1	0	1	0
2397	M0	1	0	0	0	0		0	0	0	0	0	0	0	0	0	1	1	0	0	0	0	0	0	0	0	0	1	1	0	1	0
2398	M0	1	0	0	0	0		0	0	0	0	0	0	0	0	0	1	1	0	0	0	0	0	0	0	0	0	0	1	0	1	0
2399	M0	1	0	0	0	0		0	0	0	0	0	0	0	0	0	1	1	0	0	0	0	0	0	0	1	0	1	1	0	1	0
24	M1	1	1	0	0	0		0	0	0	0	1	1	1	1	1	0	0	0	0	1	1	1	1	0	0	0	0	0	1	0	0
240	M0	1	0	0	0	0		0	1	0	1	1	1	1	0	1	1	1	1	1	1	0	1	0	1	0	1	0	1	1	1	1
2400	M0	1	0	0	0	0		0	0	0	0	0	0	0	0	0	1	1	0	0	0	0	0	0	0	1	0	0	1	0	1	0
2401	M0	1	0	0	0	0		0	0	0	0	0	0	0	0	0	0	0	0	0	0	0	0	0	0	1	0	0	1	0	0	0
2402	M0	1	0	0	0	0		0	0	0	0	0	0	0	0	0	0	0	0	0	0	0	0	0	0	1	0	0	0	0	0	0
2403	M0	1	0	0	0	0		0	0	0	0	0	0	0	0	0	0	0	0	0	0	0	0	0	0	1	0	1	1	0	0	0
2404	M0	1	0	0	0	0		0	0	0	0	0	0	0	0	0	0	0	0	0	0	0	0	0	0	1	0	1	0	0	0	0
2405	M0	1	0	0	0	0		0	0	0	0	0	0	0	0	0	0	0	0	0	0	0	0	0	0	0	0	1	1	0	0	0
2406	M0	1	0	0	0	0		0	0	0	0	0	0	0	0	0	0	0	0	0	0	0	0	0	0	0	0	1	0	0	0	0
2407	M0	1	0	0	0	0		0	0	0	0	0	0	0	0	0	0	0	0	0	0	0	0	0	0	0	0	0	1	0	0	0
2408	M0	1	0	0	0	0		0	0	0	0	0	0	0	0	0	0	0	0	0	0	0	0	0	0	0	0	0	0	0	0	0
2409	il6*	1	0	0	0	0		1	1	0	0	0	0	0	0	0	0	1	0	0	0	0	0	0	1	0	0	1	0	0	1	0
2409	il6*	2	0	1	0	0		1	1	0	0	0	0	0	0	0	1	0	0	0	0	1	0	0	1	0	0	1	0	0	1	0
241	M0	1	0	0	0	0		0	1	0	1	1	1	1	0	1	0	0	1	1	1	0	1	0	1	0	1	1	1	1	0	1
2410	il6*	1	0	0	0	0		1	1	0	0	0	0	0	0	0	0	1	0	0	0	0	0	0	1	0	0	0	0	0	1	0
2410	il6*	2	0	1	0	0		1	1	0	0	0	0	0	0	0	1	0	0	0	0	1	0	0	1	0	0	0	0	0	1	0
2411	il6*	1	0	0	0	0		1	1	0	1	0	0	0	0	0	0	1	0	0	0	0	0	0	1	0	1	0	0	0	1	0
2411	il6*	2	0	1	0	0		1	1	0	1	0	0	0	0	0	1	0	0	0	0	1	0	0	1	0	1	0	0	0	1	0
2412	M2*	1	0	0	0	1		1	1	0	1	0	0	0	0	0	0	1	0	0	0	0	0	0	1	0	1	1	0	0	1	0
2412	M2*	2	0	1	0	1		1	1	0	1	0	0	0	0	0	1	0	0	0	0	1	0	0	1	0	1	1	0	0	1	0
2413	M2*	1	0	0	0	1		1	0	0	1	0	0	0	0	0	0	1	0	0	0	0	0	0	0	0	1	1	0	0	1	0
2413	M2*	2	0	1	0	1		1	0	0	1	0	0	0	0	0	1	0	0	0	0	1	0	0	0	0	1	1	0	0	1	0
2414	il6*	1	0	0	0	0		1	0	0	1	0	0	0	0	0	0	1	0	0	0	0	0	0	0	0	1	0	0	0	1	0
2414	il6*	2	0	1	0	0		1	0	0	1	0	0	0	0	0	1	0	0	0	0	1	0	0	0	0	1	0	0	0	1	0
2415	il6*	1	0	0	0	0		1	1	0	1	0	0	0	1	0	0	1	0	0	1	0	0	1	1	0	1	0	0	1	1	0
2415	il6*	2	0	1	0	0		1	1	0	1	0	0	0	1	0	1	0	0	0	1	1	0	1	1	0	1	0	0	1	1	0
2416	il6*	1	0	0	0	0		1	1	0	1	0	0	0	1	0	0	1	0	0	1	0	1	1	1	0	1	0	0	1	1	0
2416	il6*	2	0	1	0	0		1	1	0	1	0	0	0	1	0	1	0	0	0	1	1	1	1	1	0	1	0	0	1	1	0
2417	il6*	1	0	0	0	0		1	1	0	1	0	0	0	1	0	0	1	0	0	1	0	0	1	1	0	1	0	0	0	1	0
2417	il6*	2	0	1	0	0		1	1	0	1	0	0	0	1	0	1	0	0	0	1	1	0	1	1	0	1	0	0	0	1	0
2418	il6*	1	0	0	0	0		1	1	0	1	0	0	0	1	0	0	1	0	0	1	0	1	1	1	0	1	0	0	0	1	0
2418	il6*	2	0	1	0	0		1	1	0	1	0	0	0	1	0	1	0	0	0	1	1	1	1	1	0	1	0	0	0	1	0
2419	M2*	1	0	0	0	1		1	1	0	1	0	0	0	1	0	0	1	0	0	1	0	0	1	1	0	1	1	0	0	1	0
2419	M2*	2	0	1	0	1		1	1	0	1	0	0	0	1	0	1	0	0	0	1	1	0	1	1	0	1	1	0	0	1	0
242	M0	1	0	0	0	0		0	1	0	1	1	1	1	0	1	0	0	1	1	1	0	1	0	1	0	1	0	1	1	0	1
2420	M2*	1	0	0	0	1		1	1	0	1	0	0	0	1	0	0	1	0	0	1	0	1	1	1	0	1	1	0	0	1	0
2420	M2*	2	0	1	0	1		1	1	0	1	0	0	0	1	0	1	0	0	0	1	1	1	1	1	0	1	1	0	0	1	0
2421	M2*	1	0	0	0	1		1	1	0	1	0	0	0	1	0	0	1	0	0	1	0	0	1	1	0	1	1	0	1	1	0
2421	M2*	2	0	1	0	1		1	1	0	1	0	0	0	1	0	1	0	0	0	1	1	0	1	1	0	1	1	0	1	1	0
2422	M2*	1	0	0	0	1		1	1	0	1	0	0	0	1	0	0	1	0	0	1	0	1	1	1	0	1	1	0	1	1	0
2422	M2*	2	0	1	0	1		1	1	0	1	0	0	0	1	0	1	0	0	0	1	1	1	1	1	0	1	1	0	1	1	0
2423	M2*	1	0	0	0	1		1	0	0	1	0	0	0	1	0	0	1	0	0	1	0	0	1	0	0	1	1	0	1	1	0
2423	M2*	2	0	1	0	1		1	0	0	1	0	0	0	1	0	1	0	0	0	1	1	0	1	0	0	1	1	0	1	1	0
2424	M2*	1	0	0	0	1		1	0	0	1	0	0	0	1	0	0	1	0	0	1	0	1	1	0	0	1	1	0	1	1	0
2424	M2*	2	0	1	0	1		1	0	0	1	0	0	0	1	0	1	0	0	0	1	1	1	1	0	0	1	1	0	1	1	0
2425	M2*	1	0	0	0	1		1	0	0	1	0	0	0	1	0	0	1	0	0	1	0	0	1	0	0	1	1	0	0	1	0
2425	M2*	2	0	1	0	1		1	0	0	1	0	0	0	1	0	1	0	0	0	1	1	0	1	0	0	1	1	0	0	1	0
2426	M2*	1	0	0	0	1		1	0	0	1	0	0	0	1	0	0	1	0	0	1	0	1	1	0	0	1	1	0	0	1	0
2426	M2*	2	0	1	0	1		1	0	0	1	0	0	0	1	0	1	0	0	0	1	1	1	1	0	0	1	1	0	0	1	0
2427	il6*	1	0	0	0	0		1	0	0	1	0	0	0	1	0	0	1	0	0	1	0	0	1	0	0	1	0	0	0	1	0
2427	il6*	2	0	1	0	0		1	0	0	1	0	0	0	1	0	1	0	0	0	1	1	0	1	0	0	1	0	0	0	1	0
2428	il6*	1	0	0	0	0		1	0	0	1	0	0	0	1	0	0	1	0	0	1	0	1	1	0	0	1	0	0	0	1	0
2428	il6*	2	0	1	0	0		1	0	0	1	0	0	0	1	0	1	0	0	0	1	1	1	1	0	0	1	0	0	0	1	0
2429	il6*	1	0	0	0	0		1	0	0	1	0	0	0	1	0	0	1	0	0	1	0	0	1	0	0	1	0	0	1	1	0
2429	il6*	2	0	1	0	0		1	0	0	1	0	0	0	1	0	1	0	0	0	1	1	0	1	0	0	1	0	0	1	1	0
243	M0	1	0	0	0	0		0	1	0	1	1	1	1	0	1	0	0	1	1	1	0	1	1	1	0	1	1	1	1	0	1
2430	il6*	1	0	0	0	0		1	0	0	1	0	0	0	1	0	0	1	0	0	1	0	1	1	0	0	1	0	0	1	1	0
2430	il6*	2	0	1	0	0		1	0	0	1	0	0	0	1	0	1	0	0	0	1	1	1	1	0	0	1	0	0	1	1	0
2431	il6*	1	0	0	0	0		1	1	0	0	0	0	0	1	0	0	1	0	0	1	0	0	1	1	0	0	0	0	0	1	0
2431	il6*	2	0	1	0	0		1	1	0	0	0	0	0	1	0	1	0	0	0	1	1	0	1	1	0	0	0	0	0	1	0
2432	il6*	1	0	0	0	0		1	1	0	0	0	0	0	1	0	0	1	0	0	1	0	0	1	1	0	0	1	0	0	1	0
2432	il6*	2	0	1	0	0		1	1	0	0	0	0	0	1	0	1	0	0	0	1	1	0	1	1	0	0	1	0	0	1	0
2433	il6*	1	0	0	0	0		1	1	0	0	0	0	0	1	0	0	1	0	0	1	0	1	1	1	0	0	0	0	0	1	0
2433	il6*	2	0	1	0	0		1	1	0	0	0	0	0	1	0	1	0	0	0	1	1	1	1	1	0	0	0	0	0	1	0
2434	il6*	1	0	0	0	0		1	1	0	0	0	0	0	1	0	0	1	0	0	1	0	1	1	1	0	0	1	0	0	1	0
2434	il6*	2	0	1	0	0		1	1	0	0	0	0	0	1	0	1	0	0	0	1	1	1	1	1	0	0	1	0	0	1	0
2435	il6*	1	0	0	0	0		1	1	0	0	0	0	0	1	0	0	1	0	0	1	0	1	1	1	0	0	0	0	1	1	0
2435	il6*	2	0	1	0	0		1	1	0	0	0	0	0	1	0	1	0	0	0	1	1	1	1	1	0	0	0	0	1	1	0
2436	il6*	1	0	0	0	0		1	1	0	0	0	0	0	1	0	0	1	0	0	1	0	1	1	1	0	0	1	0	1	1	0
2436	il6*	2	0	1	0	0		1	1	0	0	0	0	0	1	0	1	0	0	0	1	1	1	1	1	0	0	1	0	1	1	0
2437	il6*	1	0	0	0	0		1	1	0	0	0	0	0	1	0	0	1	0	0	1	0	0	1	1	0	0	0	0	1	1	0
2437	il6*	2	0	1	0	0		1	1	0	0	0	0	0	1	0	1	0	0	0	1	1	0	1	1	0	0	0	0	1	1	0
2438	il6*	1	0	0	0	0		1	1	0	0	0	0	0	1	0	0	1	0	0	1	0	0	1	1	0	0	1	0	1	1	0
2438	il6*	2	0	1	0	0		1	1	0	0	0	0	0	1	0	1	0	0	0	1	1	0	1	1	0	0	1	0	1	1	0
2439	M0*	1	0	0	0	0		0	0	0	0	0	0	0	1	0	0	1	0	0	1	0	0	1	0	0	0	0	0	0	1	0
2439	M0*	2	0	0	0	0		0	0	0	0	0	0	0	1	0	1	0	0	0	1	1	0	1	0	0	0	0	0	0	1	0
244	M0	1	0	0	0	0		0	1	0	1	1	1	1	0	1	0	0	1	1	1	0	1	1	1	0	1	0	1	1	0	1
2440	M0*	1	0	0	0	0		0	0	0	0	0	0	0	1	0	0	1	0	0	1	0	0	1	0	0	0	1	0	0	1	0
2440	M0*	2	0	0	0	0		0	0	0	0	0	0	0	1	0	1	0	0	0	1	1	0	1	0	0	0	1	0	0	1	0
2441	M0*	1	0	0	0	0		0	0	0	0	0	0	0	1	0	0	1	0	0	1	0	0	1	0	1	0	1	0	1	1	0
2441	M0*	2	0	0	0	0		0	0	0	0	0	0	0	1	0	1	0	0	0	1	1	0	1	0	1	0	1	0	1	1	0
2442	M0*	1	0	0	0	0		0	0	0	0	0	0	0	1	0	0	1	0	0	1	0	0	1	0	1	0	0	0	1	1	0
2442	M0*	2	0	0	0	0		0	0	0	0	0	0	0	1	0	1	0	0	0	1	1	0	1	0	1	0	0	0	1	1	0
2443	M0*	1	0	0	0	0		0	0	0	0	0	0	0	1	0	0	1	0	0	1	0	1	1	0	1	0	1	0	1	1	0
2443	M0*	2	0	0	0	0		0	0	0	0	0	0	0	1	0	1	0	0	0	1	1	1	1	0	1	0	1	0	1	1	0
2444	M0*	1	0	0	0	0		0	0	0	0	0	0	0	1	0	0	1	0	0	1	0	1	1	0	1	0	0	0	1	1	0
2444	M0*	2	0	0	0	0		0	0	0	0	0	0	0	1	0	1	0	0	0	1	1	1	1	0	1	0	0	0	1	1	0
2445	M0*	1	0	0	0	0		0	0	0	0	0	0	0	1	0	0	1	0	0	1	0	0	1	0	1	0	1	0	0	1	0
2445	M0*	2	0	0	0	0		0	0	0	0	0	0	0	1	0	1	0	0	0	1	1	0	1	0	1	0	1	0	0	1	0
2446	M0*	1	0	0	0	0		0	0	0	0	0	0	0	1	0	0	1	0	0	1	0	0	1	0	1	0	0	0	0	1	0
2446	M0*	2	0	0	0	0		0	0	0	0	0	0	0	1	0	1	0	0	0	1	1	0	1	0	1	0	0	0	0	1	0
2447	M0*	1	0	0	0	0		0	0	0	0	0	0	0	0	0	0	1	0	0	0	0	0	0	0	1	0	0	0	0	1	0
2447	M0*	2	0	0	0	0		0	0	0	0	0	0	0	0	0	1	0	0	0	0	1	0	0	0	1	0	0	0	0	1	0
2448	M0*	1	0	0	0	0		0	0	0	0	0	0	0	0	0	0	1	0	0	0	0	0	0	0	1	0	1	0	0	1	0
2448	M0*	2	0	0	0	0		0	0	0	0	0	0	0	0	0	1	0	0	0	0	1	0	0	0	1	0	1	0	0	1	0
2449	M0*	1	0	0	0	0		0	0	0	0	0	0	0	0	0	0	1	0	0	0	0	0	0	0	0	0	0	0	0	1	0
2449	M0*	2	0	0	0	0		0	0	0	0	0	0	0	0	0	1	0	0	0	0	1	0	0	0	0	0	0	0	0	1	0
245	M0	1	0	0	0	0		0	1	0	1	1	1	1	0	1	0	0	1	1	1	1	1	1	1	0	1	0	0	1	1	1
2450	M0*	1	0	0	0	0		0	0	0	0	0	0	0	0	0	0	1	0	0	0	0	0	0	0	0	0	1	0	0	1	0
2450	M0*	2	0	0	0	0		0	0	0	0	0	0	0	0	0	1	0	0	0	0	1	0	0	0	0	0	1	0	0	1	0
2451	M2b*	1	0	0	1	0		1	1	1	0	0	0	0	0	0	0	1	1	0	0	0	0	0	1	1	1	0	0	0	1	0
2451	M2b*	2	0	1	1	0		1	1	1	0	0	0	0	0	0	1	0	1	0	0	1	0	0	1	1	1	0	0	0	1	0
2452	M2b*	1	0	0	1	0		1	1	1	0	0	0	0	0	0	0	1	1	0	0	0	0	0	1	1	1	1	0	0	1	0
2452	M2b*	2	0	1	1	0		1	1	1	0	0	0	0	0	0	1	0	1	0	0	1	0	0	1	1	1	1	0	0	1	0
2453	M2b*	1	0	0	1	0		1	1	1	0	0	0	0	0	0	0	1	1	0	0	0	0	0	1	1	1	0	0	0	1	1
2453	M2b*	2	0	1	1	0		1	1	1	0	0	0	0	0	0	1	0	1	0	0	1	0	0	1	1	1	0	0	0	1	1
2454	M2b*	1	0	0	1	0		1	1	1	0	0	0	0	0	0	0	1	1	0	0	0	0	0	1	1	1	1	0	0	1	1
2454	M2b*	2	0	1	1	0		1	1	1	0	0	0	0	0	0	1	0	1	0	0	1	0	0	1	1	1	1	0	0	1	1
2455	M2b*	1	0	0	1	0		1	1	1	0	0	0	0	0	0	0	1	1	0	0	0	0	0	1	1	0	0	0	0	1	1
2455	M2b*	2	0	1	1	0		1	1	1	0	0	0	0	0	0	1	0	1	0	0	1	0	0	1	1	0	0	0	0	1	1
2456	M2b*	1	0	0	1	0		1	1	1	0	0	0	0	0	0	0	1	1	0	0	0	0	0	1	1	0	1	0	0	1	1
2456	M2b*	2	0	1	1	0		1	1	1	0	0	0	0	0	0	1	0	1	0	0	1	0	0	1	1	0	1	0	0	1	1
2457	M2b*	1	0	0	1	0		1	1	1	0	0	0	0	0	0	0	1	1	0	0	0	0	0	1	1	0	0	0	0	1	0
2457	M2b*	2	0	1	1	0		1	1	1	0	0	0	0	0	0	1	0	1	0	0	1	0	0	1	1	0	0	0	0	1	0
2458	M2b*	1	0	0	1	0		1	1	1	0	0	0	0	0	0	0	1	1	0	0	0	0	0	1	1	0	1	0	0	1	0
2458	M2b*	2	0	1	1	0		1	1	1	0	0	0	0	0	0	1	0	1	0	0	1	0	0	1	1	0	1	0	0	1	0
2459	M2b*	1	0	0	1	0		1	0	1	0	0	0	0	0	0	0	1	1	0	0	0	0	0	0	1	1	0	0	0	1	1
2459	M2b*	2	0	1	1	0		1	0	1	0	0	0	0	0	0	1	0	1	0	0	1	0	0	0	1	1	0	0	0	1	1
246	M0	1	0	0	0	0		0	1	0	1	1	1	1	0	1	0	0	1	1	1	1	1	1	1	0	1	0	0	1	0	1
2460	M2b*	1	0	0	1	0		1	0	1	0	0	0	0	0	0	0	1	1	0	0	0	0	0	0	1	1	1	0	0	1	1
2460	M2b*	2	0	1	1	0		1	0	1	0	0	0	0	0	0	1	0	1	0	0	1	0	0	0	1	1	1	0	0	1	1
2461	M2b*	1	0	0	1	0		1	0	1	0	0	0	0	0	0	0	1	1	0	0	0	0	0	0	1	1	0	0	0	1	0
2461	M2b*	2	0	1	1	0		1	0	1	0	0	0	0	0	0	1	0	1	0	0	1	0	0	0	1	1	0	0	0	1	0
2462	M2b*	1	0	0	1	0		1	0	1	0	0	0	0	0	0	0	1	1	0	0	0	0	0	0	1	1	1	0	0	1	0
2462	M2b*	2	0	1	1	0		1	0	1	0	0	0	0	0	0	1	0	1	0	0	1	0	0	0	1	1	1	0	0	1	0
2463	M2b*	1	0	0	1	0		1	1	1	0	0	0	0	1	0	0	1	1	0	1	0	1	1	1	1	1	1	0	0	1	1
2463	M2b*	2	0	1	1	0		1	1	1	0	0	0	0	1	0	1	0	1	0	1	1	1	1	1	1	1	1	0	0	1	1
2464	M2b*	1	0	0	1	0		1	1	1	0	0	0	0	1	0	0	1	1	0	1	0	1	1	1	1	1	1	0	1	1	1
2464	M2b*	2	0	1	1	0		1	1	1	0	0	0	0	1	0	1	0	1	0	1	1	1	1	1	1	1	1	0	1	1	1
2465	M2b*	1	0	0	1	0		1	1	1	0	0	0	0	1	0	0	1	1	0	1	0	1	1	1	1	1	0	0	0	1	1
2465	M2b*	2	0	1	1	0		1	1	1	0	0	0	0	1	0	1	0	1	0	1	1	1	1	1	1	1	0	0	0	1	1
2466	M2b*	1	0	0	1	0		1	1	1	0	0	0	0	1	0	0	1	1	0	1	0	1	1	1	1	1	0	0	1	1	1
2466	M2b*	2	0	1	1	0		1	1	1	0	0	0	0	1	0	1	0	1	0	1	1	1	1	1	1	1	0	0	1	1	1
2467	M2b*	1	0	0	1	0		1	1	1	0	0	0	0	1	0	0	1	1	0	1	0	1	1	1	1	1	0	0	0	1	0
2467	M2b*	2	0	1	1	0		1	1	1	0	0	0	0	1	0	1	0	1	0	1	1	1	1	1	1	1	0	0	0	1	0
2468	M2b*	1	0	0	1	0		1	1	1	0	0	0	0	1	0	0	1	1	0	1	0	1	1	1	1	1	0	0	1	1	0
2468	M2b*	2	0	1	1	0		1	1	1	0	0	0	0	1	0	1	0	1	0	1	1	1	1	1	1	1	0	0	1	1	0
2469	M2b*	1	0	0	1	0		1	1	1	0	0	0	0	1	0	0	1	1	0	1	0	1	1	1	1	1	1	0	0	1	0
2469	M2b*	2	0	1	1	0		1	1	1	0	0	0	0	1	0	1	0	1	0	1	1	1	1	1	1	1	1	0	0	1	0
247	M0	1	0	0	0	0		0	1	0	1	1	1	1	0	1	0	0	1	1	1	1	1	1	1	0	1	1	0	1	1	1
2470	M2b*	1	0	0	1	0		1	1	1	0	0	0	0	1	0	0	1	1	0	1	0	1	1	1	1	1	1	0	1	1	0
2470	M2b*	2	0	1	1	0		1	1	1	0	0	0	0	1	0	1	0	1	0	1	1	1	1	1	1	1	1	0	1	1	0
2471	M2b*	1	0	0	1	0		1	1	1	0	0	0	0	1	0	0	1	1	0	1	0	1	1	1	1	0	1	0	0	1	0
2471	M2b*	2	0	1	1	0		1	1	1	0	0	0	0	1	0	1	0	1	0	1	1	1	1	1	1	0	1	0	0	1	0
2472	M2b*	1	0	0	1	0		1	1	1	0	0	0	0	1	0	0	1	1	0	1	0	1	1	1	1	0	1	0	1	1	0
2472	M2b*	2	0	1	1	0		1	1	1	0	0	0	0	1	0	1	0	1	0	1	1	1	1	1	1	0	1	0	1	1	0
2473	M2b*	1	0	0	1	0		1	1	1	0	0	0	0	1	0	0	1	1	0	1	0	1	1	1	1	0	0	0	0	1	0
2473	M2b*	2	0	1	1	0		1	1	1	0	0	0	0	1	0	1	0	1	0	1	1	1	1	1	1	0	0	0	0	1	0
2474	M2b*	1	0	0	1	0		1	1	1	0	0	0	0	1	0	0	1	1	0	1	0	1	1	1	1	0	0	0	1	1	0
2474	M2b*	2	0	1	1	0		1	1	1	0	0	0	0	1	0	1	0	1	0	1	1	1	1	1	1	0	0	0	1	1	0
2475	M2b*	1	0	0	1	0		1	1	1	0	0	0	0	1	0	0	1	1	0	1	0	1	1	1	1	0	0	0	0	1	1
2475	M2b*	2	0	1	1	0		1	1	1	0	0	0	0	1	0	1	0	1	0	1	1	1	1	1	1	0	0	0	0	1	1
2476	M2b*	1	0	0	1	0		1	1	1	0	0	0	0	1	0	0	1	1	0	1	0	1	1	1	1	0	0	0	1	1	1
2476	M2b*	2	0	1	1	0		1	1	1	0	0	0	0	1	0	1	0	1	0	1	1	1	1	1	1	0	0	0	1	1	1
2477	M2b*	1	0	0	1	0		1	1	1	0	0	0	0	1	0	0	1	1	0	1	0	1	1	1	1	0	1	0	0	1	1
2477	M2b*	2	0	1	1	0		1	1	1	0	0	0	0	1	0	1	0	1	0	1	1	1	1	1	1	0	1	0	0	1	1
2478	M2b*	1	0	0	1	0		1	1	1	0	0	0	0	1	0	0	1	1	0	1	0	1	1	1	1	0	1	0	1	1	1
2478	M2b*	2	0	1	1	0		1	1	1	0	0	0	0	1	0	1	0	1	0	1	1	1	1	1	1	0	1	0	1	1	1
2479	M2b*	1	0	0	1	0		1	1	1	0	0	0	0	1	0	0	1	1	0	1	0	0	1	1	1	0	1	0	0	1	1
2479	M2b*	2	0	1	1	0		1	1	1	0	0	0	0	1	0	1	0	1	0	1	1	0	1	1	1	0	1	0	0	1	1
248	M0	1	0	0	0	0		0	1	0	1	1	1	1	0	1	0	0	1	1	1	1	1	1	1	0	1	1	0	1	0	1
2480	M2b*	1	0	0	1	0		1	1	1	0	0	0	0	1	0	0	1	1	0	1	0	0	1	1	1	0	1	0	1	1	1
2480	M2b*	2	0	1	1	0		1	1	1	0	0	0	0	1	0	1	0	1	0	1	1	0	1	1	1	0	1	0	1	1	1
2481	M2b*	1	0	0	1	0		1	1	1	0	0	0	0	1	0	0	1	1	0	1	0	0	1	1	1	0	0	0	0	1	1
2481	M2b*	2	0	1	1	0		1	1	1	0	0	0	0	1	0	1	0	1	0	1	1	0	1	1	1	0	0	0	0	1	1
2482	M2b*	1	0	0	1	0		1	1	1	0	0	0	0	1	0	0	1	1	0	1	0	0	1	1	1	0	0	0	1	1	1
2482	M2b*	2	0	1	1	0		1	1	1	0	0	0	0	1	0	1	0	1	0	1	1	0	1	1	1	0	0	0	1	1	1
2483	M2b*	1	0	0	1	0		1	1	1	0	0	0	0	1	0	0	1	1	0	1	0	0	1	1	1	0	0	0	0	1	0
2483	M2b*	2	0	1	1	0		1	1	1	0	0	0	0	1	0	1	0	1	0	1	1	0	1	1	1	0	0	0	0	1	0
2484	M2b*	1	0	0	1	0		1	1	1	0	0	0	0	1	0	0	1	1	0	1	0	0	1	1	1	0	0	0	1	1	0
2484	M2b*	2	0	1	1	0		1	1	1	0	0	0	0	1	0	1	0	1	0	1	1	0	1	1	1	0	0	0	1	1	0
2485	M2b*	1	0	0	1	0		1	1	1	0	0	0	0	1	0	0	1	1	0	1	0	0	1	1	1	0	1	0	0	1	0
2485	M2b*	2	0	1	1	0		1	1	1	0	0	0	0	1	0	1	0	1	0	1	1	0	1	1	1	0	1	0	0	1	0
2486	M2b*	1	0	0	1	0		1	1	1	0	0	0	0	1	0	0	1	1	0	1	0	0	1	1	1	0	1	0	1	1	0
2486	M2b*	2	0	1	1	0		1	1	1	0	0	0	0	1	0	1	0	1	0	1	1	0	1	1	1	0	1	0	1	1	0
2487	M2b*	1	0	0	1	0		1	1	1	0	0	0	0	1	0	0	1	1	0	1	0	0	1	1	1	1	1	0	0	1	0
2487	M2b*	2	0	1	1	0		1	1	1	0	0	0	0	1	0	1	0	1	0	1	1	0	1	1	1	1	1	0	0	1	0
2488	M2b*	1	0	0	1	0		1	1	1	0	0	0	0	1	0	0	1	1	0	1	0	0	1	1	1	1	1	0	1	1	0
2488	M2b*	2	0	1	1	0		1	1	1	0	0	0	0	1	0	1	0	1	0	1	1	0	1	1	1	1	1	0	1	1	0
2489	M2b*	1	0	0	1	0		1	1	1	0	0	0	0	1	0	0	1	1	0	1	0	0	1	1	1	1	0	0	0	1	0
2489	M2b*	2	0	1	1	0		1	1	1	0	0	0	0	1	0	1	0	1	0	1	1	0	1	1	1	1	0	0	0	1	0
249	M0	1	0	0	0	0		0	1	0	1	1	1	1	0	1	0	0	1	1	1	1	1	0	1	0	1	1	0	1	1	1
2490	M2b*	1	0	0	1	0		1	1	1	0	0	0	0	1	0	0	1	1	0	1	0	0	1	1	1	1	0	0	1	1	0
2490	M2b*	2	0	1	1	0		1	1	1	0	0	0	0	1	0	1	0	1	0	1	1	0	1	1	1	1	0	0	1	1	0
2491	M2b*	1	0	0	1	0		1	1	1	0	0	0	0	1	0	0	1	1	0	1	0	0	1	1	1	1	0	0	0	1	1
2491	M2b*	2	0	1	1	0		1	1	1	0	0	0	0	1	0	1	0	1	0	1	1	0	1	1	1	1	0	0	0	1	1
2492	M2b*	1	0	0	1	0		1	1	1	0	0	0	0	1	0	0	1	1	0	1	0	0	1	1	1	1	0	0	1	1	1
2492	M2b*	2	0	1	1	0		1	1	1	0	0	0	0	1	0	1	0	1	0	1	1	0	1	1	1	1	0	0	1	1	1
2493	M2b*	1	0	0	1	0		1	1	1	0	0	0	0	1	0	0	1	1	0	1	0	0	1	1	1	1	1	0	0	1	1
2493	M2b*	2	0	1	1	0		1	1	1	0	0	0	0	1	0	1	0	1	0	1	1	0	1	1	1	1	1	0	0	1	1
2494	M2b*	1	0	0	1	0		1	1	1	0	0	0	0	1	0	0	1	1	0	1	0	0	1	1	1	1	1	0	1	1	1
2494	M2b*	2	0	1	1	0		1	1	1	0	0	0	0	1	0	1	0	1	0	1	1	0	1	1	1	1	1	0	1	1	1
2495	M2b*	1	0	0	1	0		1	0	1	0	0	0	0	1	0	0	1	1	0	1	0	0	1	0	1	1	1	0	0	1	1
2495	M2b*	2	0	1	1	0		1	0	1	0	0	0	0	1	0	1	0	1	0	1	1	0	1	0	1	1	1	0	0	1	1
2496	M2b*	1	0	0	1	0		1	0	1	0	0	0	0	1	0	0	1	1	0	1	0	0	1	0	1	1	1	0	1	1	1
2496	M2b*	2	0	1	1	0		1	0	1	0	0	0	0	1	0	1	0	1	0	1	1	0	1	0	1	1	1	0	1	1	1
2497	M2b*	1	0	0	1	0		1	0	1	0	0	0	0	1	0	0	1	1	0	1	0	0	1	0	1	1	0	0	0	1	1
2497	M2b*	2	0	1	1	0		1	0	1	0	0	0	0	1	0	1	0	1	0	1	1	0	1	0	1	1	0	0	0	1	1
2498	M2b*	1	0	0	1	0		1	0	1	0	0	0	0	1	0	0	1	1	0	1	0	0	1	0	1	1	0	0	1	1	1
2498	M2b*	2	0	1	1	0		1	0	1	0	0	0	0	1	0	1	0	1	0	1	1	0	1	0	1	1	0	0	1	1	1
2499	M2b*	1	0	0	1	0		1	0	1	0	0	0	0	1	0	0	1	1	0	1	0	0	1	0	1	1	0	0	0	1	0
2499	M2b*	2	0	1	1	0		1	0	1	0	0	0	0	1	0	1	0	1	0	1	1	0	1	0	1	1	0	0	0	1	0
25	M1	1	1	0	0	0		0	1	0	0	1	1	1	1	1	0	0	0	0	1	1	1	1	1	0	0	0	0	1	1	0
250	M0	1	0	0	0	0		0	1	0	1	1	1	1	0	1	0	0	1	1	1	1	1	0	1	0	1	1	0	1	0	1
2500	M2b*	1	0	0	1	0		1	0	1	0	0	0	0	1	0	0	1	1	0	1	0	0	1	0	1	1	0	0	1	1	0
2500	M2b*	2	0	1	1	0		1	0	1	0	0	0	0	1	0	1	0	1	0	1	1	0	1	0	1	1	0	0	1	1	0
2501	M2b*	1	0	0	1	0		1	0	1	0	0	0	0	1	0	0	1	1	0	1	0	0	1	0	1	1	1	0	0	1	0
2501	M2b*	2	0	1	1	0		1	0	1	0	0	0	0	1	0	1	0	1	0	1	1	0	1	0	1	1	1	0	0	1	0
2502	M2b*	1	0	0	1	0		1	0	1	0	0	0	0	1	0	0	1	1	0	1	0	0	1	0	1	1	1	0	1	1	0
2502	M2b*	2	0	1	1	0		1	0	1	0	0	0	0	1	0	1	0	1	0	1	1	0	1	0	1	1	1	0	1	1	0
2503	M2b*	1	0	0	1	0		1	0	1	0	0	0	0	1	0	0	1	1	0	1	0	1	1	0	1	1	1	0	0	1	0
2503	M2b*	2	0	1	1	0		1	0	1	0	0	0	0	1	0	1	0	1	0	1	1	1	1	0	1	1	1	0	0	1	0
2504	M2b*	1	0	0	1	0		1	0	1	0	0	0	0	1	0	0	1	1	0	1	0	1	1	0	1	1	1	0	1	1	0
2504	M2b*	2	0	1	1	0		1	0	1	0	0	0	0	1	0	1	0	1	0	1	1	1	1	0	1	1	1	0	1	1	0
2505	M2b*	1	0	0	1	0		1	0	1	0	0	0	0	1	0	0	1	1	0	1	0	1	1	0	1	1	0	0	0	1	0
2505	M2b*	2	0	1	1	0		1	0	1	0	0	0	0	1	0	1	0	1	0	1	1	1	1	0	1	1	0	0	0	1	0
2506	M2b*	1	0	0	1	0		1	0	1	0	0	0	0	1	0	0	1	1	0	1	0	1	1	0	1	1	0	0	1	1	0
2506	M2b*	2	0	1	1	0		1	0	1	0	0	0	0	1	0	1	0	1	0	1	1	1	1	0	1	1	0	0	1	1	0
2507	M2b*	1	0	0	1	0		1	0	1	0	0	0	0	1	0	0	1	1	0	1	0	1	1	0	1	1	0	0	0	1	1
2507	M2b*	2	0	1	1	0		1	0	1	0	0	0	0	1	0	1	0	1	0	1	1	1	1	0	1	1	0	0	0	1	1
2508	M2b*	1	0	0	1	0		1	0	1	0	0	0	0	1	0	0	1	1	0	1	0	1	1	0	1	1	0	0	1	1	1
2508	M2b*	2	0	1	1	0		1	0	1	0	0	0	0	1	0	1	0	1	0	1	1	1	1	0	1	1	0	0	1	1	1
2509	M2b*	1	0	0	1	0		1	0	1	0	0	0	0	1	0	0	1	1	0	1	0	1	1	0	1	1	1	0	0	1	1
2509	M2b*	2	0	1	1	0		1	0	1	0	0	0	0	1	0	1	0	1	0	1	1	1	1	0	1	1	1	0	0	1	1
251	M0	1	0	0	0	0		0	1	0	1	1	1	1	0	1	0	0	1	1	1	1	1	0	1	0	1	0	0	1	1	1
2510	M2b*	1	0	0	1	0		1	0	1	0	0	0	0	1	0	0	1	1	0	1	0	1	1	0	1	1	1	0	1	1	1
2510	M2b*	2	0	1	1	0		1	0	1	0	0	0	0	1	0	1	0	1	0	1	1	1	1	0	1	1	1	0	1	1	1
2511	M0*	1	0	0	0	0		0	0	0	0	0	0	0	1	0	0	1	0	0	1	0	1	1	0	1	0	1	0	0	1	0
2511	M0*	2	0	0	0	0		0	0	0	0	0	0	0	1	0	1	0	0	0	1	1	1	1	0	1	0	1	0	0	1	0
2512	M0*	1	0	0	0	0		0	0	0	0	0	0	0	1	0	0	1	0	0	1	0	1	1	0	1	0	0	0	0	1	0
2512	M0*	2	0	0	0	0		0	0	0	0	0	0	0	1	0	1	0	0	0	1	1	1	1	0	1	0	0	0	0	1	0
2513	M0*	1	0	0	0	0		0	0	0	0	0	0	0	1	0	0	1	0	0	1	0	1	1	0	0	0	1	0	0	1	0
2513	M0*	2	0	0	0	0		0	0	0	0	0	0	0	1	0	1	0	0	0	1	1	1	1	0	0	0	1	0	0	1	0
2514	M0*	1	0	0	0	0		0	0	0	0	0	0	0	1	0	0	1	0	0	1	0	1	1	0	0	0	0	0	0	1	0
2514	M0*	2	0	0	0	0		0	0	0	0	0	0	0	1	0	1	0	0	0	1	1	1	1	0	0	0	0	0	0	1	0
2515	M0*	1	0	0	0	0		0	0	0	0	0	0	0	1	0	0	1	0	0	1	0	0	1	0	0	0	0	0	1	1	0
2515	M0*	2	0	0	0	0		0	0	0	0	0	0	0	1	0	1	0	0	0	1	1	0	1	0	0	0	0	0	1	1	0
2516	M0*	1	0	0	0	0		0	0	0	0	0	0	0	1	0	0	1	0	0	1	0	0	1	0	0	0	1	0	1	1	0
2516	M0*	2	0	0	0	0		0	0	0	0	0	0	0	1	0	1	0	0	0	1	1	0	1	0	0	0	1	0	1	1	0
2517	M0*	1	0	0	0	0		0	0	0	0	0	0	0	1	0	0	1	0	0	1	0	1	1	0	0	0	0	0	1	1	0
2517	M0*	2	0	0	0	0		0	0	0	0	0	0	0	1	0	1	0	0	0	1	1	1	1	0	0	0	0	0	1	1	0
2518	M0*	1	0	0	0	0		0	0	0	0	0	0	0	1	0	0	1	0	0	1	0	1	1	0	0	0	1	0	1	1	0
2518	M0*	2	0	0	0	0		0	0	0	0	0	0	0	1	0	1	0	0	0	1	1	1	1	0	0	0	1	0	1	1	0
2519	M2*	1	0	0	0	0		0	0	0	0	0	0	0	0	0	0	0	0	1	0	0	0	0	0	0	0	0	0	0	0	0
2519	M2*	2	0	0	1	0		0	0	0	0	0	0	0	0	0	0	0	0	0	0	1	0	0	0	0	0	0	0	0	0	0
2519	M2*	3	0	0	0	0		0	0	0	0	0	0	0	0	0	0	0	1	0	0	0	0	0	0	0	0	0	0	0	0	0
252	M0	1	0	0	0	0		0	1	0	1	1	1	1	0	1	0	0	1	1	1	1	1	0	1	0	1	0	0	1	0	1
2520	M2*	1	0	0	0	0		0	0	0	0	0	0	0	0	0	0	0	0	1	0	0	0	0	0	0	0	1	0	0	0	0
2520	M2*	2	0	0	1	0		0	0	0	0	0	0	0	0	0	0	0	0	0	0	1	0	0	0	0	0	1	0	0	0	0
2520	M2*	3	0	0	0	0		0	0	0	0	0	0	0	0	0	0	0	1	0	0	0	0	0	0	0	0	1	0	0	0	0
2521	M2*	1	0	0	0	0		0	0	0	0	0	0	0	0	0	0	0	0	1	0	0	0	0	0	1	0	1	0	0	0	0
2521	M2*	2	0	0	1	0		0	0	0	0	0	0	0	0	0	0	0	0	0	0	1	0	0	0	1	0	1	0	0	0	0
2521	M2*	3	0	0	0	0		0	0	0	0	0	0	0	0	0	0	0	1	0	0	0	0	0	0	1	0	1	0	0	0	0
2522	M2*	1	0	0	0	0		0	0	0	0	0	0	0	0	0	0	0	0	1	0	0	0	0	0	1	0	0	0	0	0	0
2522	M2*	2	0	0	1	0		0	0	0	0	0	0	0	0	0	0	0	0	0	0	1	0	0	0	1	0	0	0	0	0	0
2522	M2*	3	0	0	0	0		0	0	0	0	0	0	0	0	0	0	0	1	0	0	0	0	0	0	1	0	0	0	0	0	0
2523	M2c*	1	0	0	1	0		0	0	0	0	0	0	0	0	0	0	0	0	1	0	1	0	0	0	0	0	0	0	0	0	0
2523	M2c*	2	0	0	1	0		0	0	0	0	0	0	0	0	0	0	0	1	0	0	1	0	0	0	0	0	0	0	0	0	0
2523	M2c*	3	0	0	0	0		0	0	0	0	0	0	0	0	0	0	0	1	1	0	0	0	0	0	0	0	0	0	0	0	0
2524	M2c*	1	0	0	1	0		0	0	0	0	0	0	0	0	0	0	0	0	1	0	1	0	0	0	0	0	1	0	0	0	0
2524	M2c*	2	0	0	1	0		0	0	0	0	0	0	0	0	0	0	0	1	0	0	1	0	0	0	0	0	1	0	0	0	0
2524	M2c*	3	0	0	0	0		0	0	0	0	0	0	0	0	0	0	0	1	1	0	0	0	0	0	0	0	1	0	0	0	0
2525	M1*	1	1	1	0	0		1	1	1	0	0	0	1	0	0	0	0	1	0	1	0	1	1	1	1	1	1	1	1	0	1
2525	M1*	2	1	0	0	0		1	1	1	0	0	0	1	0	0	1	0	1	0	1	0	1	1	1	1	1	1	1	1	0	1
2525	M1*	3	1	0	0	0		1	1	1	0	0	0	1	0	0	0	1	1	0	1	0	1	1	1	1	1	1	1	1	0	1
2526	M1*	1	1	1	0	0		1	1	1	0	0	0	1	0	0	0	0	1	0	1	0	1	1	1	1	1	1	1	0	0	1
2526	M1*	2	1	0	0	0		1	1	1	0	0	0	1	0	0	1	0	1	0	1	0	1	1	1	1	1	1	1	0	0	1
2526	M1*	3	1	0	0	0		1	1	1	0	0	0	1	0	0	0	1	1	0	1	0	1	1	1	1	1	1	1	0	0	1
2527	M1*	1	1	1	0	0		1	1	1	0	0	0	1	0	0	0	0	1	0	1	0	1	1	1	1	1	0	1	1	0	1
2527	M1*	2	1	0	0	0		1	1	1	0	0	0	1	0	0	1	0	1	0	1	0	1	1	1	1	1	0	1	1	0	1
2527	M1*	3	1	0	0	0		1	1	1	0	0	0	1	0	0	0	1	1	0	1	0	1	1	1	1	1	0	1	1	0	1
2528	M1*	1	1	1	0	0		1	1	1	0	0	0	1	0	0	0	0	1	0	1	0	1	1	1	1	1	0	1	0	0	1
2528	M1*	2	1	0	0	0		1	1	1	0	0	0	1	0	0	1	0	1	0	1	0	1	1	1	1	1	0	1	0	0	1
2528	M1*	3	1	0	0	0		1	1	1	0	0	0	1	0	0	0	1	1	0	1	0	1	1	1	1	1	0	1	0	0	1
2529	M1*	1	1	1	0	0		1	1	1	0	0	0	1	0	0	0	0	1	0	1	0	1	1	1	1	0	0	1	1	0	1
2529	M1*	2	1	0	0	0		1	1	1	0	0	0	1	0	0	1	0	1	0	1	0	1	1	1	1	0	0	1	1	0	1
2529	M1*	3	1	0	0	0		1	1	1	0	0	0	1	0	0	0	1	1	0	1	0	1	1	1	1	0	0	1	1	0	1
253	M0	1	0	0	0	0		0	1	0	0	1	1	1	0	1	0	0	1	1	1	1	1	0	1	0	0	0	0	1	1	1
2530	M1*	1	1	1	0	0		1	1	1	0	0	0	1	0	0	0	0	1	0	1	0	1	1	1	1	0	0	1	0	0	1
2530	M1*	2	1	0	0	0		1	1	1	0	0	0	1	0	0	1	0	1	0	1	0	1	1	1	1	0	0	1	0	0	1
2530	M1*	3	1	0	0	0		1	1	1	0	0	0	1	0	0	0	1	1	0	1	0	1	1	1	1	0	0	1	0	0	1
2531	M1*	1	1	1	0	0		1	1	1	0	0	0	1	0	0	0	0	1	0	1	0	1	1	1	1	0	1	1	1	0	1
2531	M1*	2	1	0	0	0		1	1	1	0	0	0	1	0	0	1	0	1	0	1	0	1	1	1	1	0	1	1	1	0	1
2531	M1*	3	1	0	0	0		1	1	1	0	0	0	1	0	0	0	1	1	0	1	0	1	1	1	1	0	1	1	1	0	1
2532	M1*	1	1	1	0	0		1	1	1	0	0	0	1	0	0	0	0	1	0	1	0	1	1	1	1	0	1	1	0	0	1
2532	M1*	2	1	0	0	0		1	1	1	0	0	0	1	0	0	1	0	1	0	1	0	1	1	1	1	0	1	1	0	0	1
2532	M1*	3	1	0	0	0		1	1	1	0	0	0	1	0	0	0	1	1	0	1	0	1	1	1	1	0	1	1	0	0	1
2533	M1*	1	1	1	0	0		1	1	1	0	0	0	1	0	0	0	0	1	0	1	0	1	0	1	1	0	1	1	1	0	1
2533	M1*	2	1	0	0	0		1	1	1	0	0	0	1	0	0	1	0	1	0	1	0	1	0	1	1	0	1	1	1	0	1
2533	M1*	3	1	0	0	0		1	1	1	0	0	0	1	0	0	0	1	1	0	1	0	1	0	1	1	0	1	1	1	0	1
2534	M1*	1	1	1	0	0		1	1	1	0	0	0	1	0	0	0	0	1	0	1	0	1	0	1	1	0	1	1	0	0	1
2534	M1*	2	1	0	0	0		1	1	1	0	0	0	1	0	0	1	0	1	0	1	0	1	0	1	1	0	1	1	0	0	1
2534	M1*	3	1	0	0	0		1	1	1	0	0	0	1	0	0	0	1	1	0	1	0	1	0	1	1	0	1	1	0	0	1
2535	M1*	1	1	1	0	0		1	1	1	0	0	0	1	0	0	0	0	1	0	1	0	1	0	1	1	0	0	1	1	0	1
2535	M1*	2	1	0	0	0		1	1	1	0	0	0	1	0	0	1	0	1	0	1	0	1	0	1	1	0	0	1	1	0	1
2535	M1*	3	1	0	0	0		1	1	1	0	0	0	1	0	0	0	1	1	0	1	0	1	0	1	1	0	0	1	1	0	1
2536	M1*	1	1	1	0	0		1	1	1	0	0	0	1	0	0	0	0	1	0	1	0	1	0	1	1	0	0	1	0	0	1
2536	M1*	2	1	0	0	0		1	1	1	0	0	0	1	0	0	1	0	1	0	1	0	1	0	1	1	0	0	1	0	0	1
2536	M1*	3	1	0	0	0		1	1	1	0	0	0	1	0	0	0	1	1	0	1	0	1	0	1	1	0	0	1	0	0	1
2537	M1*	1	1	1	0	0		1	1	1	0	0	0	1	0	0	0	0	1	0	1	0	1	0	1	1	1	0	1	1	0	1
2537	M1*	2	1	0	0	0		1	1	1	0	0	0	1	0	0	1	0	1	0	1	0	1	0	1	1	1	0	1	1	0	1
2537	M1*	3	1	0	0	0		1	1	1	0	0	0	1	0	0	0	1	1	0	1	0	1	0	1	1	1	0	1	1	0	1
2538	M1*	1	1	1	0	0		1	1	1	0	0	0	1	0	0	0	0	1	0	1	0	1	0	1	1	1	0	1	0	0	1
2538	M1*	2	1	0	0	0		1	1	1	0	0	0	1	0	0	1	0	1	0	1	0	1	0	1	1	1	0	1	0	0	1
2538	M1*	3	1	0	0	0		1	1	1	0	0	0	1	0	0	0	1	1	0	1	0	1	0	1	1	1	0	1	0	0	1
2539	M1*	1	1	1	0	0		1	1	1	0	0	0	1	0	0	0	0	1	0	1	0	1	0	1	1	1	1	1	1	0	1
2539	M1*	2	1	0	0	0		1	1	1	0	0	0	1	0	0	1	0	1	0	1	0	1	0	1	1	1	1	1	1	0	1
2539	M1*	3	1	0	0	0		1	1	1	0	0	0	1	0	0	0	1	1	0	1	0	1	0	1	1	1	1	1	1	0	1
254	M0	1	0	0	0	0		0	1	0	0	1	1	1	0	1	0	0	1	1	1	1	1	0	1	0	0	0	0	1	0	1
2540	M1*	1	1	1	0	0		1	1	1	0	0	0	1	0	0	0	0	1	0	1	0	1	0	1	1	1	1	1	0	0	1
2540	M1*	2	1	0	0	0		1	1	1	0	0	0	1	0	0	1	0	1	0	1	0	1	0	1	1	1	1	1	0	0	1
2540	M1*	3	1	0	0	0		1	1	1	0	0	0	1	0	0	0	1	1	0	1	0	1	0	1	1	1	1	1	0	0	1
2541	M1*	1	1	1	0	0		1	1	1	0	0	0	1	0	0	0	1	1	0	1	0	1	0	1	1	1	1	1	0	0	1
2541	M1*	2	1	1	0	0		1	1	1	0	0	0	1	0	0	1	0	1	0	1	0	1	0	1	1	1	1	1	0	0	1
2541	M1*	3	1	0	0	0		1	1	1	0	0	0	1	0	0	1	1	1	0	1	0	1	0	1	1	1	1	1	0	0	1
2542	M1*	1	1	1	0	0		1	1	1	0	0	0	1	0	0	0	1	1	0	1	0	1	0	1	1	1	1	1	1	0	1
2542	M1*	2	1	1	0	0		1	1	1	0	0	0	1	0	0	1	0	1	0	1	0	1	0	1	1	1	1	1	1	0	1
2542	M1*	3	1	0	0	0		1	1	1	0	0	0	1	0	0	1	1	1	0	1	0	1	0	1	1	1	1	1	1	0	1
2543	M1*	1	1	1	0	0		1	1	1	0	0	0	1	0	0	0	1	1	0	1	0	1	0	1	1	1	0	1	0	0	1
2543	M1*	2	1	1	0	0		1	1	1	0	0	0	1	0	0	1	0	1	0	1	0	1	0	1	1	1	0	1	0	0	1
2543	M1*	3	1	0	0	0		1	1	1	0	0	0	1	0	0	1	1	1	0	1	0	1	0	1	1	1	0	1	0	0	1
2544	M1*	1	1	1	0	0		1	1	1	0	0	0	1	0	0	0	1	1	0	1	0	1	0	1	1	1	0	1	1	0	1
2544	M1*	2	1	1	0	0		1	1	1	0	0	0	1	0	0	1	0	1	0	1	0	1	0	1	1	1	0	1	1	0	1
2544	M1*	3	1	0	0	0		1	1	1	0	0	0	1	0	0	1	1	1	0	1	0	1	0	1	1	1	0	1	1	0	1
2545	M1*	1	1	1	0	0		1	1	1	0	0	0	1	0	0	0	1	1	0	1	0	1	0	1	1	0	0	1	0	0	1
2545	M1*	2	1	1	0	0		1	1	1	0	0	0	1	0	0	1	0	1	0	1	0	1	0	1	1	0	0	1	0	0	1
2545	M1*	3	1	0	0	0		1	1	1	0	0	0	1	0	0	1	1	1	0	1	0	1	0	1	1	0	0	1	0	0	1
2546	M1*	1	1	1	0	0		1	1	1	0	0	0	1	0	0	0	1	1	0	1	0	1	0	1	1	0	0	1	1	0	1
2546	M1*	2	1	1	0	0		1	1	1	0	0	0	1	0	0	1	0	1	0	1	0	1	0	1	1	0	0	1	1	0	1
2546	M1*	3	1	0	0	0		1	1	1	0	0	0	1	0	0	1	1	1	0	1	0	1	0	1	1	0	0	1	1	0	1
2547	M1*	1	1	1	0	0		1	1	1	0	0	0	1	0	0	0	1	1	0	1	0	1	0	1	1	0	1	1	0	0	1
2547	M1*	2	1	1	0	0		1	1	1	0	0	0	1	0	0	1	0	1	0	1	0	1	0	1	1	0	1	1	0	0	1
2547	M1*	3	1	0	0	0		1	1	1	0	0	0	1	0	0	1	1	1	0	1	0	1	0	1	1	0	1	1	0	0	1
2548	M1*	1	1	1	0	0		1	1	1	0	0	0	1	0	0	0	1	1	0	1	0	1	0	1	1	0	1	1	1	0	1
2548	M1*	2	1	1	0	0		1	1	1	0	0	0	1	0	0	1	0	1	0	1	0	1	0	1	1	0	1	1	1	0	1
2548	M1*	3	1	0	0	0		1	1	1	0	0	0	1	0	0	1	1	1	0	1	0	1	0	1	1	0	1	1	1	0	1
2549	M1*	1	1	1	0	0		1	1	1	0	0	0	1	0	0	0	1	1	0	1	0	1	1	1	1	0	1	1	0	0	1
2549	M1*	2	1	1	0	0		1	1	1	0	0	0	1	0	0	1	0	1	0	1	0	1	1	1	1	0	1	1	0	0	1
2549	M1*	3	1	0	0	0		1	1	1	0	0	0	1	0	0	1	1	1	0	1	0	1	1	1	1	0	1	1	0	0	1
255	M0	1	0	0	0	0		0	1	0	0	1	1	1	0	1	0	0	1	1	1	1	1	0	1	0	0	1	0	1	1	1
2550	M1*	1	1	1	0	0		1	1	1	0	0	0	1	0	0	0	1	1	0	1	0	1	1	1	1	0	1	1	1	0	1
2550	M1*	2	1	1	0	0		1	1	1	0	0	0	1	0	0	1	0	1	0	1	0	1	1	1	1	0	1	1	1	0	1
2550	M1*	3	1	0	0	0		1	1	1	0	0	0	1	0	0	1	1	1	0	1	0	1	1	1	1	0	1	1	1	0	1
2551	M1*	1	1	1	0	0		1	1	1	0	0	0	1	0	0	0	1	1	0	1	0	1	1	1	1	0	0	1	0	0	1
2551	M1*	2	1	1	0	0		1	1	1	0	0	0	1	0	0	1	0	1	0	1	0	1	1	1	1	0	0	1	0	0	1
2551	M1*	3	1	0	0	0		1	1	1	0	0	0	1	0	0	1	1	1	0	1	0	1	1	1	1	0	0	1	0	0	1
2552	M1*	1	1	1	0	0		1	1	1	0	0	0	1	0	0	0	1	1	0	1	0	1	1	1	1	0	0	1	1	0	1
2552	M1*	2	1	1	0	0		1	1	1	0	0	0	1	0	0	1	0	1	0	1	0	1	1	1	1	0	0	1	1	0	1
2552	M1*	3	1	0	0	0		1	1	1	0	0	0	1	0	0	1	1	1	0	1	0	1	1	1	1	0	0	1	1	0	1
2553	M1*	1	1	1	0	0		1	1	1	0	0	0	1	0	0	0	1	1	0	1	0	1	1	1	1	1	0	1	0	0	1
2553	M1*	2	1	1	0	0		1	1	1	0	0	0	1	0	0	1	0	1	0	1	0	1	1	1	1	1	0	1	0	0	1
2553	M1*	3	1	0	0	0		1	1	1	0	0	0	1	0	0	1	1	1	0	1	0	1	1	1	1	1	0	1	0	0	1
2554	M1*	1	1	1	0	0		1	1	1	0	0	0	1	0	0	0	1	1	0	1	0	1	1	1	1	1	0	1	1	0	1
2554	M1*	2	1	1	0	0		1	1	1	0	0	0	1	0	0	1	0	1	0	1	0	1	1	1	1	1	0	1	1	0	1
2554	M1*	3	1	0	0	0		1	1	1	0	0	0	1	0	0	1	1	1	0	1	0	1	1	1	1	1	0	1	1	0	1
2555	M1*	1	1	1	0	0		1	1	1	0	0	0	1	0	0	0	1	1	0	1	0	1	1	1	1	1	1	1	0	0	1
2555	M1*	2	1	1	0	0		1	1	1	0	0	0	1	0	0	1	0	1	0	1	0	1	1	1	1	1	1	1	0	0	1
2555	M1*	3	1	0	0	0		1	1	1	0	0	0	1	0	0	1	1	1	0	1	0	1	1	1	1	1	1	1	0	0	1
2556	M1*	1	1	1	0	0		1	1	1	0	0	0	1	0	0	0	1	1	0	1	0	1	1	1	1	1	1	1	1	0	1
2556	M1*	2	1	1	0	0		1	1	1	0	0	0	1	0	0	1	0	1	0	1	0	1	1	1	1	1	1	1	1	0	1
2556	M1*	3	1	0	0	0		1	1	1	0	0	0	1	0	0	1	1	1	0	1	0	1	1	1	1	1	1	1	1	0	1
2557	M1*	1	1	1	0	0		1	1	1	0	0	0	1	0	0	0	1	0	0	1	0	1	1	1	1	0	1	1	1	0	0
2557	M1*	2	1	1	0	0		1	1	1	0	0	0	1	0	0	1	0	0	0	1	0	1	1	1	1	0	1	1	1	0	0
2557	M1*	3	1	0	0	0		1	1	1	0	0	0	1	0	0	1	1	0	0	1	0	1	1	1	1	0	1	1	1	0	0
2558	M1*	1	1	1	0	0		1	1	1	0	0	0	1	0	0	0	1	0	0	1	0	1	1	1	1	0	1	1	0	0	0
2558	M1*	2	1	1	0	0		1	1	1	0	0	0	1	0	0	1	0	0	0	1	0	1	1	1	1	0	1	1	0	0	0
2558	M1*	3	1	0	0	0		1	1	1	0	0	0	1	0	0	1	1	0	0	1	0	1	1	1	1	0	1	1	0	0	0
2559	M1*	1	1	1	0	0		1	1	1	0	0	0	1	0	0	0	1	0	0	1	0	1	1	1	1	0	0	1	1	0	0
2559	M1*	2	1	1	0	0		1	1	1	0	0	0	1	0	0	1	0	0	0	1	0	1	1	1	1	0	0	1	1	0	0
2559	M1*	3	1	0	0	0		1	1	1	0	0	0	1	0	0	1	1	0	0	1	0	1	1	1	1	0	0	1	1	0	0
256	M0	1	0	0	0	0		0	1	0	0	1	1	1	0	1	0	0	1	1	1	1	1	0	1	0	0	1	0	1	0	1
2560	M1*	1	1	1	0	0		1	1	1	0	0	0	1	0	0	0	1	0	0	1	0	1	1	1	1	0	0	1	0	0	0
2560	M1*	2	1	1	0	0		1	1	1	0	0	0	1	0	0	1	0	0	0	1	0	1	1	1	1	0	0	1	0	0	0
2560	M1*	3	1	0	0	0		1	1	1	0	0	0	1	0	0	1	1	0	0	1	0	1	1	1	1	0	0	1	0	0	0
2561	M1*	1	1	1	0	0		1	1	1	0	0	0	1	0	0	0	1	0	0	1	0	1	1	1	1	1	0	1	1	0	0
2561	M1*	2	1	1	0	0		1	1	1	0	0	0	1	0	0	1	0	0	0	1	0	1	1	1	1	1	0	1	1	0	0
2561	M1*	3	1	0	0	0		1	1	1	0	0	0	1	0	0	1	1	0	0	1	0	1	1	1	1	1	0	1	1	0	0
2562	M1*	1	1	1	0	0		1	1	1	0	0	0	1	0	0	0	1	0	0	1	0	1	1	1	1	1	0	1	0	0	0
2562	M1*	2	1	1	0	0		1	1	1	0	0	0	1	0	0	1	0	0	0	1	0	1	1	1	1	1	0	1	0	0	0
2562	M1*	3	1	0	0	0		1	1	1	0	0	0	1	0	0	1	1	0	0	1	0	1	1	1	1	1	0	1	0	0	0
2563	M1*	1	1	1	0	0		1	1	1	0	0	0	1	0	0	0	1	0	0	1	0	1	1	1	1	1	1	1	1	0	0
2563	M1*	2	1	1	0	0		1	1	1	0	0	0	1	0	0	1	0	0	0	1	0	1	1	1	1	1	1	1	1	0	0
2563	M1*	3	1	0	0	0		1	1	1	0	0	0	1	0	0	1	1	0	0	1	0	1	1	1	1	1	1	1	1	0	0
2564	M1*	1	1	1	0	0		1	1	1	0	0	0	1	0	0	0	1	0	0	1	0	1	1	1	1	1	1	1	0	0	0
2564	M1*	2	1	1	0	0		1	1	1	0	0	0	1	0	0	1	0	0	0	1	0	1	1	1	1	1	1	1	0	0	0
2564	M1*	3	1	0	0	0		1	1	1	0	0	0	1	0	0	1	1	0	0	1	0	1	1	1	1	1	1	1	0	0	0
2565	M1*	1	1	1	0	0		1	1	1	0	0	0	1	0	0	0	1	0	0	1	0	1	0	1	1	1	1	1	1	0	0
2565	M1*	2	1	1	0	0		1	1	1	0	0	0	1	0	0	1	0	0	0	1	0	1	0	1	1	1	1	1	1	0	0
2565	M1*	3	1	0	0	0		1	1	1	0	0	0	1	0	0	1	1	0	0	1	0	1	0	1	1	1	1	1	1	0	0
2566	M1*	1	1	1	0	0		1	1	1	0	0	0	1	0	0	0	1	0	0	1	0	1	0	1	1	1	1	1	0	0	0
2566	M1*	2	1	1	0	0		1	1	1	0	0	0	1	0	0	1	0	0	0	1	0	1	0	1	1	1	1	1	0	0	0
2566	M1*	3	1	0	0	0		1	1	1	0	0	0	1	0	0	1	1	0	0	1	0	1	0	1	1	1	1	1	0	0	0
2567	M1*	1	1	1	0	0		1	1	1	0	0	0	1	0	0	0	1	0	0	1	0	1	0	1	1	1	0	1	1	0	0
2567	M1*	2	1	1	0	0		1	1	1	0	0	0	1	0	0	1	0	0	0	1	0	1	0	1	1	1	0	1	1	0	0
2567	M1*	3	1	0	0	0		1	1	1	0	0	0	1	0	0	1	1	0	0	1	0	1	0	1	1	1	0	1	1	0	0
2568	M1*	1	1	1	0	0		1	1	1	0	0	0	1	0	0	0	1	0	0	1	0	1	0	1	1	1	0	1	0	0	0
2568	M1*	2	1	1	0	0		1	1	1	0	0	0	1	0	0	1	0	0	0	1	0	1	0	1	1	1	0	1	0	0	0
2568	M1*	3	1	0	0	0		1	1	1	0	0	0	1	0	0	1	1	0	0	1	0	1	0	1	1	1	0	1	0	0	0
2569	M1*	1	1	1	0	0		1	1	1	0	0	0	1	0	0	0	1	0	0	1	0	1	0	1	1	0	0	1	1	0	0
2569	M1*	2	1	1	0	0		1	1	1	0	0	0	1	0	0	1	0	0	0	1	0	1	0	1	1	0	0	1	1	0	0
2569	M1*	3	1	0	0	0		1	1	1	0	0	0	1	0	0	1	1	0	0	1	0	1	0	1	1	0	0	1	1	0	0
257	M0	1	0	0	0	0		0	1	0	0	1	1	1	0	1	0	0	1	1	1	1	1	1	1	0	0	1	0	1	1	1
2570	M1*	1	1	1	0	0		1	1	1	0	0	0	1	0	0	0	1	0	0	1	0	1	0	1	1	0	0	1	0	0	0
2570	M1*	2	1	1	0	0		1	1	1	0	0	0	1	0	0	1	0	0	0	1	0	1	0	1	1	0	0	1	0	0	0
2570	M1*	3	1	0	0	0		1	1	1	0	0	0	1	0	0	1	1	0	0	1	0	1	0	1	1	0	0	1	0	0	0
2571	M1*	1	1	1	0	0		1	1	1	0	0	0	1	0	0	0	1	0	0	1	0	1	0	1	1	0	1	1	1	0	0
2571	M1*	2	1	1	0	0		1	1	1	0	0	0	1	0	0	1	0	0	0	1	0	1	0	1	1	0	1	1	1	0	0
2571	M1*	3	1	0	0	0		1	1	1	0	0	0	1	0	0	1	1	0	0	1	0	1	0	1	1	0	1	1	1	0	0
2572	M1*	1	1	1	0	0		1	1	1	0	0	0	1	0	0	0	1	0	0	1	0	1	0	1	1	0	1	1	0	0	0
2572	M1*	2	1	1	0	0		1	1	1	0	0	0	1	0	0	1	0	0	0	1	0	1	0	1	1	0	1	1	0	0	0
2572	M1*	3	1	0	0	0		1	1	1	0	0	0	1	0	0	1	1	0	0	1	0	1	0	1	1	0	1	1	0	0	0
2573	M1*	1	1	1	0	0		1	1	1	0	0	0	1	0	0	0	0	0	0	1	0	1	0	1	1	0	1	1	1	0	0
2573	M1*	2	1	0	0	0		1	1	1	0	0	0	1	0	0	1	0	0	0	1	0	1	0	1	1	0	1	1	1	0	0
2573	M1*	3	1	0	0	0		1	1	1	0	0	0	1	0	0	0	1	0	0	1	0	1	0	1	1	0	1	1	1	0	0
2574	M1*	1	1	1	0	0		1	1	1	0	0	0	1	0	0	0	0	0	0	1	0	1	0	1	1	0	1	1	0	0	0
2574	M1*	2	1	0	0	0		1	1	1	0	0	0	1	0	0	1	0	0	0	1	0	1	0	1	1	0	1	1	0	0	0
2574	M1*	3	1	0	0	0		1	1	1	0	0	0	1	0	0	0	1	0	0	1	0	1	0	1	1	0	1	1	0	0	0
2575	M1*	1	1	1	0	0		1	1	1	0	0	0	1	0	0	0	0	0	0	1	0	1	0	1	1	0	0	1	1	0	0
2575	M1*	2	1	0	0	0		1	1	1	0	0	0	1	0	0	1	0	0	0	1	0	1	0	1	1	0	0	1	1	0	0
2575	M1*	3	1	0	0	0		1	1	1	0	0	0	1	0	0	0	1	0	0	1	0	1	0	1	1	0	0	1	1	0	0
2576	M1*	1	1	1	0	0		1	1	1	0	0	0	1	0	0	0	0	0	0	1	0	1	0	1	1	0	0	1	0	0	0
2576	M1*	2	1	0	0	0		1	1	1	0	0	0	1	0	0	1	0	0	0	1	0	1	0	1	1	0	0	1	0	0	0
2576	M1*	3	1	0	0	0		1	1	1	0	0	0	1	0	0	0	1	0	0	1	0	1	0	1	1	0	0	1	0	0	0
2577	M1*	1	1	1	0	0		1	1	1	0	0	0	1	0	0	0	0	0	0	1	0	1	0	1	1	1	0	1	1	0	0
2577	M1*	2	1	0	0	0		1	1	1	0	0	0	1	0	0	1	0	0	0	1	0	1	0	1	1	1	0	1	1	0	0
2577	M1*	3	1	0	0	0		1	1	1	0	0	0	1	0	0	0	1	0	0	1	0	1	0	1	1	1	0	1	1	0	0
2578	M1*	1	1	1	0	0		1	1	1	0	0	0	1	0	0	0	0	0	0	1	0	1	0	1	1	1	0	1	0	0	0
2578	M1*	2	1	0	0	0		1	1	1	0	0	0	1	0	0	1	0	0	0	1	0	1	0	1	1	1	0	1	0	0	0
2578	M1*	3	1	0	0	0		1	1	1	0	0	0	1	0	0	0	1	0	0	1	0	1	0	1	1	1	0	1	0	0	0
2579	M1*	1	1	1	0	0		1	1	1	0	0	0	1	0	0	0	0	0	0	1	0	1	0	1	1	1	1	1	1	0	0
2579	M1*	2	1	0	0	0		1	1	1	0	0	0	1	0	0	1	0	0	0	1	0	1	0	1	1	1	1	1	1	0	0
2579	M1*	3	1	0	0	0		1	1	1	0	0	0	1	0	0	0	1	0	0	1	0	1	0	1	1	1	1	1	1	0	0
258	M0	1	0	0	0	0		0	1	0	0	1	1	1	0	1	0	0	1	1	1	1	1	1	1	0	0	1	0	1	0	1
2580	M1*	1	1	1	0	0		1	1	1	0	0	0	1	0	0	0	0	0	0	1	0	1	0	1	1	1	1	1	0	0	0
2580	M1*	2	1	0	0	0		1	1	1	0	0	0	1	0	0	1	0	0	0	1	0	1	0	1	1	1	1	1	0	0	0
2580	M1*	3	1	0	0	0		1	1	1	0	0	0	1	0	0	0	1	0	0	1	0	1	0	1	1	1	1	1	0	0	0
2581	M1*	1	1	1	0	0		1	1	1	0	0	0	1	0	0	0	0	0	0	1	0	1	1	1	1	1	1	1	1	0	0
2581	M1*	2	1	0	0	0		1	1	1	0	0	0	1	0	0	1	0	0	0	1	0	1	1	1	1	1	1	1	1	0	0
2581	M1*	3	1	0	0	0		1	1	1	0	0	0	1	0	0	0	1	0	0	1	0	1	1	1	1	1	1	1	1	0	0
2582	M1*	1	1	1	0	0		1	1	1	0	0	0	1	0	0	0	0	0	0	1	0	1	1	1	1	1	1	1	0	0	0
2582	M1*	2	1	0	0	0		1	1	1	0	0	0	1	0	0	1	0	0	0	1	0	1	1	1	1	1	1	1	0	0	0
2582	M1*	3	1	0	0	0		1	1	1	0	0	0	1	0	0	0	1	0	0	1	0	1	1	1	1	1	1	1	0	0	0
2583	M1*	1	1	1	0	0		1	1	1	0	0	0	1	0	0	0	0	0	0	1	0	1	1	1	1	1	0	1	1	0	0
[truncated: 3,341 more rows]
